# Supplementary material for: 2,2′-(Propane-2,2-di­yl)dibenzothia­zole
Source: Acta Crystallogr Sect E Struct Rep Online. 2010 Sep 8;66(Pt 10):o2520. doi: 10.1107/S1600536810035488 (PMC2983330; doi:10.1107/S1600536810035488)
Supplement: Supplementary file 1 [file e-66-o2520-sup1.cif]

##############################################################################
###                                                                        ###
###        Electronic paper (Acta Crystallographica Section E)             ###
###                                                                        ###
##############################################################################
#                                                                            #
# This CIF contains the data in a paper accepted for publication in Acta     #
# Crystallographica Section E. It conforms to the requirements of Notes      #
# for Authors for Section E, and has been peer reviewed under the auspices   #
# of the IUCr Commission on Journals.                                        #
#                                                                            #
# Full details of the Crystallographic Information File format               #
# are given in the paper "The Crystallographic Information File (CIF):       #
# a New Standard Archive File for Crystallography" by S. R. Hall, F. H.      #
# Allen and I. D. Brown [Acta Cryst. (1991), A47, 655-685].                  #
#                                                                            #
# The current version of the core CIF dictionary is obtainable from          #
# ftp://ftp.iucr.org/pub/cif_core.dic. The current version number is 2.4.    #
#                                                                            #
# Software is freely available for graphical display of the structure(s) in  #
# this CIF.  For information consult the CIF home page http://www.iucr.org/  #
# cif/home.html                                                              #
#                                                                            #
# This file may be used for bona fide research purposes within the           #
# scientific community so long as proper attribution is given to the journal # 
# article from which it was obtained.                                        #
#                                                                            #
##############################################################################
                                             
data_I
_audit_creation_method     SHELXLTL
_chemical_name_systematic
;
2,2'-(Propane-2,2-diyl)dibenzothiazole
;
_chemical_name_common     ?
_chemical_formula_moiety     'C17 H14 N2 S2'
_chemical_formula_sum     'C17 H14 N2 S2'
_chemical_formula_iupac     'C17 H14 N2 S2'
_chemical_formula_weight     310.42
_chemical_melting_point     ?
_symmetry_cell_setting     triclinic
_symmetry_space_group_name_H-M     'P -1'
_symmetry_space_group_name_Hall     '-P 1'
loop_
    _symmetry_equiv_pos_as_xyz
    'x, y, z'
    '-x, -y, -z'
_cell_length_a     10.3791(13)
_cell_length_b     11.8832(15)
_cell_length_c     12.3391(15)
_cell_angle_alpha     86.730(2)
_cell_angle_beta     78.048(2)
_cell_angle_gamma     80.779(2)
_cell_volume     1469.2(3)
_cell_formula_units_Z     4
_cell_measurement_reflns_used     3754
_cell_measurement_theta_min     2.4
_cell_measurement_theta_max     26.4
_cell_measurement_temperature     173(2)
_exptl_crystal_description     plate
_exptl_crystal_colour     colorless
_exptl_crystal_size_max     0.42
_exptl_crystal_size_mid     0.24
_exptl_crystal_size_min     0.05
_exptl_crystal_density_diffrn     1.403
_exptl_crystal_density_meas     ?
_exptl_crystal_density_method     'not measured'
_exptl_crystal_F_000     648
_exptl_absorpt_coefficient_mu     0.356
_exptl_absorpt_correction_type     multi-scan
_exptl_absorpt_process_details     '(SADABS; Sheldrick, 1995)'
_exptl_absorpt_correction_T_min     0.865
_exptl_absorpt_correction_T_max     0.982
_exptl_special_details
;
;
_diffrn_ambient_temperature     173(2)
_diffrn_radiation_type     MoK\a
_diffrn_radiation_wavelength     0.71073
_diffrn_radiation_source     'fine-focus sealed tube'
_diffrn_radiation_monochromator     graphite
_diffrn_measurement_device_type     'Bruker APEX CCD area-detector'
_diffrn_measurement_method     'phi and omega scans'
_diffrn_detector_area_resol_mean     ?
_diffrn_reflns_number     17048
_diffrn_reflns_av_R_equivalents     0.032
_diffrn_reflns_av_sigmaI/netI     0.042
_diffrn_reflns_theta_min     1.7
_diffrn_reflns_theta_max     27.0
_diffrn_reflns_theta_full     27.0
_diffrn_measured_fraction_theta_max     0.993
_diffrn_measured_fraction_theta_full     0.993
_diffrn_reflns_limit_h_min     -13
_diffrn_reflns_limit_h_max     13
_diffrn_reflns_limit_k_min     -15
_diffrn_reflns_limit_k_max     15
_diffrn_reflns_limit_l_min     -15
_diffrn_reflns_limit_l_max     15
_diffrn_standards_number     0
_diffrn_standards_interval_count     0
_diffrn_standards_interval_time     ?
_diffrn_standards_decay_%     0
_refine_special_details
;
Refinement of <i>F</i>^2^ against ALL reflections. The weighted <i>R</i>-factor
<i>wR</i> and
goodness of fit <i>S</i> are based on <i>F</i>^2^, conventional
<i>R</i>-factors <i>R</i> are based
on <i>F</i>, with <i>F</i> set to zero for negative <i>F</i>^2^. The threshold
expression of
<i>F</i>^2^ > \s(<i>F</i>^2^) is used only for calculating <i>R</i>-factors(gt)
<i>etc</i>. and is
not relevant to the choice of reflections for refinement. <i>R</i>-factors
based
on <i>F</i>^2^ are statistically about twice as large as those based on
<i>F</i>, and <i>R</i>-
factors based on ALL data will be even larger.
;
_reflns_number_total     6379
_reflns_number_gt     5007
_reflns_threshold_expression     I>2\s(I)
_refine_ls_structure_factor_coef     Fsqd
_refine_ls_matrix_type     full
_refine_ls_R_factor_all     0.060
_refine_ls_R_factor_gt     0.045
_refine_ls_wR_factor_gt     0.108
_refine_ls_wR_factor_ref     0.119
_refine_ls_goodness_of_fit_ref     1.04
_refine_ls_restrained_S_all     1.04
_refine_ls_number_reflns     6379
_refine_ls_number_parameters     491
_refine_ls_number_restraints     0
_refine_ls_hydrogen_treatment     refall
_refine_ls_weighting_scheme     calc
_refine_ls_weighting_details
         'calc w=1/[\s^2^(Fo^2^)+(0.0637P)^2^+0.1616P] where P=(Fo^2^+2Fc^2^)/3'
_atom_sites_solution_hydrogens     difmap
_atom_sites_solution_primary     direct
_atom_sites_solution_secondary     difmap
_refine_ls_shift/su_max     0.001
_refine_ls_shift/su_mean     0.000
_refine_diff_density_max     0.43
_refine_diff_density_min     -0.21
_refine_ls_extinction_method     none
_refine_ls_extinction_coef     ?
loop_
    _atom_type_symbol
    _atom_type_description
    _atom_type_scat_dispersion_real
    _atom_type_scat_dispersion_imag
    _atom_type_scat_source
    'C' 'C' 0.0033 0.0016
                         'International Tables Vol C Tables 4.2.6.8 and 6.1.1.4'
    'H' 'H' 0.0000 0.0000
                         'International Tables Vol C Tables 4.2.6.8 and 6.1.1.4'
    'N' 'N' 0.0061 0.0033
                         'International Tables Vol C Tables 4.2.6.8 and 6.1.1.4'
    'S' 'S' 0.1246 0.1234
                         'International Tables Vol C Tables 4.2.6.8 and 6.1.1.4'
_computing_data_collection     'SMART (Bruker, 2000)'
_computing_cell_refinement     'SAINT (Bruker, 2000)'
_computing_data_reduction     'SAINT (Bruker, 2000)'
_computing_structure_solution     'SHELXTL (Sheldrick, 2008)'
_computing_structure_refinement     'SHELXTL (Sheldrick, 2008)'
_computing_molecular_graphics     'SHELXTL (Sheldrick, 2008)'
_computing_publication_material     'SHELXTL (Sheldrick, 2008)'
loop_
    _atom_site_type_symbol
    _atom_site_label
    _atom_site_fract_x
    _atom_site_fract_y
    _atom_site_fract_z
    _atom_site_U_iso_or_equiv
    _atom_site_adp_type
    _atom_site_calc_flag
    _atom_site_refinement_flags
    _atom_site_occupancy
    _atom_site_disorder_assembly
    _atom_site_disorder_group
    S S1 0.11702(5) 0.06830(4) 0.74433(5) 0.03295(15) Uani d . 1 . .
    S S2 0.15867(6) 0.39956(5) 0.46027(5) 0.03744(16) Uani d . 1 . .
    N N1 0.07371(17) 0.28776(14) 0.75471(14) 0.0285(4) Uani d . 1 . .
    N N2 0.14744(17) 0.18478(14) 0.45096(14) 0.0274(4) Uani d . 1 . .
    C C1 -0.0143(2) 0.12842(18) 0.84422(17) 0.0275(4) Uani d . 1 . .
    C C2 -0.1057(2) 0.0764(2) 0.9223(2) 0.0364(5) Uani d . 1 . .
    C C3 -0.2036(2) 0.1445(2) 0.99230(19) 0.0379(6) Uani d . 1 . .
    C C4 -0.2109(2) 0.2623(2) 0.98686(19) 0.0378(6) Uani d . 1 . .
    C C5 -0.1214(2) 0.3150(2) 0.91101(19) 0.0367(5) Uani d . 1 . .
    C C6 -0.0223(2) 0.24736(17) 0.83812(17) 0.0264(4) Uani d . 1 . .
    C C7 0.15016(19) 0.20478(16) 0.70011(16) 0.0236(4) Uani d . 1 . .
    C C8 0.2599(2) 0.22277(17) 0.60006(16) 0.0258(4) Uani d . 1 . .
    C C9 0.19052(19) 0.25650(16) 0.50325(16) 0.0248(4) Uani d . 1 . .
    C C10 0.0816(2) 0.24018(17) 0.37034(16) 0.0267(4) Uani d . 1 . .
    C C11 0.0191(2) 0.1870(2) 0.30272(19) 0.0359(5) Uani d . 1 . .
    C C12 -0.0461(2) 0.2534(2) 0.2295(2) 0.0428(6) Uani d . 1 . .
    C C13 -0.0488(2) 0.3704(2) 0.2221(2) 0.0445(6) Uani d . 1 . .
    C C14 0.0126(3) 0.4251(2) 0.2877(2) 0.0413(6) Uani d . 1 . .
    C C15 0.0782(2) 0.35846(18) 0.36298(17) 0.0305(5) Uani d . 1 . .
    C C16 0.3328(2) 0.3175(2) 0.6252(2) 0.0349(5) Uani d . 1 . .
    C C17 0.3583(2) 0.1129(2) 0.5719(2) 0.0339(5) Uani d . 1 . .
    S S1' 0.50721(6) 0.09629(5) 0.85604(5) 0.03416(15) Uani d . 1 . .
    S S2' 0.40874(6) 0.43208(4) 1.12466(5) 0.03095(15) Uani d . 1 . .
    N N1' 0.53067(17) 0.31085(14) 0.83732(14) 0.0276(4) Uani d . 1 . .
    N N2' 0.45605(18) 0.21160(15) 1.14371(15) 0.0313(4) Uani d . 1 . .
    C C1' 0.6330(2) 0.13756(19) 0.75345(17) 0.0324(5) Uani d . 1 . .
    C C2' 0.7266(3) 0.0710(2) 0.6744(2) 0.0429(6) Uani d . 1 . .
    C C3' 0.8170(3) 0.1245(3) 0.6013(2) 0.0497(7) Uani d . 1 . .
    C C4' 0.8160(2) 0.2417(3) 0.6045(2) 0.0467(7) Uani d . 1 . .
    C C5' 0.7239(2) 0.3082(2) 0.68130(19) 0.0389(6) Uani d . 1 . .
    C C6' 0.6309(2) 0.25492(18) 0.75653(17) 0.0288(5) Uani d . 1 . .
    C C7' 0.4600(2) 0.23898(16) 0.89364(16) 0.0245(4) Uani d . 1 . .
    C C8' 0.3426(2) 0.27369(17) 0.98818(17) 0.0268(4) Uani d . 1 . .
    C C9' 0.4025(2) 0.29371(16) 1.08699(17) 0.0256(4) Uani d . 1 . .
    C C10' 0.5093(2) 0.25520(18) 1.22437(17) 0.0292(5) Uani d . 1 . .
    C C11' 0.5780(3) 0.1898(2) 1.2976(2) 0.0395(6) Uani d . 1 . .
    C C12' 0.6284(2) 0.2443(2) 1.3717(2) 0.0426(6) Uani d . 1 . .
    C C13' 0.6111(2) 0.3625(2) 1.37387(19) 0.0390(6) Uani d . 1 . .
    C C14' 0.5442(2) 0.4291(2) 1.30219(19) 0.0361(5) Uani d . 1 . .
    C C15' 0.4932(2) 0.37455(17) 1.22706(17) 0.0278(5) Uani d . 1 . .
    C C16' 0.2577(2) 0.3819(2) 0.9530(2) 0.0331(5) Uani d . 1 . .
    C C17' 0.2573(3) 0.1780(2) 1.0184(2) 0.0368(5) Uani d . 1 . .
    H H2 -0.099(2) -0.002(2) 0.925(2) 0.049(7) Uiso d . 1 . .
    H H2' 0.727(2) -0.010(2) 0.6737(18) 0.036(6) Uiso d . 1 . .
    H H3 -0.269(2) 0.1105(19) 1.045(2) 0.042(7) Uiso d . 1 . .
    H H3' 0.882(3) 0.081(2) 0.553(2) 0.050(7) Uiso d . 1 . .
    H H4 -0.275(2) 0.307(2) 1.0317(19) 0.039(7) Uiso d . 1 . .
    H H4' 0.874(3) 0.278(2) 0.551(2) 0.066(9) Uiso d . 1 . .
    H H5 -0.127(2) 0.398(2) 0.904(2) 0.051(7) Uiso d . 1 . .
    H H5' 0.721(2) 0.3962(19) 0.6852(18) 0.038(6) Uiso d . 1 . .
    H H11 0.023(2) 0.109(2) 0.307(2) 0.045(7) Uiso d . 1 . .
    H H11' 0.590(3) 0.115(2) 1.295(2) 0.058(8) Uiso d . 1 . .
    H H12 -0.086(3) 0.219(2) 0.181(2) 0.056(8) Uiso d . 1 . .
    H H12' 0.679(2) 0.198(2) 1.418(2) 0.045(7) Uiso d . 1 . .
    H H13 -0.091(2) 0.410(2) 0.163(2) 0.043(7) Uiso d . 1 . .
    H H13' 0.648(2) 0.3967(18) 1.4283(18) 0.033(6) Uiso d . 1 . .
    H H14 0.009(2) 0.5014(19) 0.2881(18) 0.034(6) Uiso d . 1 . .
    H H14' 0.531(2) 0.5098(19) 1.3029(18) 0.033(6) Uiso d . 1 . .
    H H16A 0.373(2) 0.2928(19) 0.687(2) 0.041(7) Uiso d . 1 . .
    H H16B 0.398(2) 0.3325(19) 0.5604(19) 0.039(6) Uiso d . 1 . .
    H H16C 0.265(2) 0.3889(19) 0.6484(18) 0.036(6) Uiso d . 1 . .
    H H16D 0.184(2) 0.4074(18) 1.0135(19) 0.036(6) Uiso d . 1 . .
    H H16E 0.223(2) 0.3664(18) 0.8903(19) 0.033(6) Uiso d . 1 . .
    H H16F 0.309(2) 0.442(2) 0.9308(18) 0.033(6) Uiso d . 1 . .
    H H17A 0.425(2) 0.1270(19) 0.508(2) 0.042(7) Uiso d . 1 . .
    H H17B 0.397(2) 0.093(2) 0.633(2) 0.039(7) Uiso d . 1 . .
    H H17C 0.316(2) 0.052(2) 0.5537(19) 0.037(6) Uiso d . 1 . .
    H H17D 0.224(3) 0.163(2) 0.954(2) 0.060(8) Uiso d . 1 . .
    H H17E 0.187(3) 0.203(2) 1.079(2) 0.056(8) Uiso d . 1 . .
    H H17F 0.308(2) 0.110(2) 1.0472(19) 0.040(7) Uiso d . 1 . .
loop_
    _atom_site_aniso_label
    _atom_site_aniso_U_11
    _atom_site_aniso_U_22
    _atom_site_aniso_U_33
    _atom_site_aniso_U_12
    _atom_site_aniso_U_13
    _atom_site_aniso_U_23
    S1 0.0344(3) 0.0212(3) 0.0415(3) -0.0073(2) -0.0008(2) -0.0024(2)
    S2 0.0574(4) 0.0217(3) 0.0366(3) -0.0094(3) -0.0153(3) 0.0029(2)
    N1 0.0336(10) 0.0234(9) 0.0275(9) -0.0048(8) -0.0037(8) 0.0008(7)
    N2 0.0304(9) 0.0253(9) 0.0269(9) -0.0047(7) -0.0063(8) -0.0014(7)
    C1 0.0280(11) 0.0306(11) 0.0267(11) -0.0098(9) -0.0076(9) -0.0009(9)
    C2 0.0367(13) 0.0360(13) 0.0384(13) -0.0158(11) -0.0059(10) 0.0055(10)
    C3 0.0339(13) 0.0538(15) 0.0284(12) -0.0171(11) -0.0057(10) 0.0058(11)
    C4 0.0321(12) 0.0517(15) 0.0264(12) -0.0020(11) -0.0008(10) -0.0041(11)
    C5 0.0416(13) 0.0331(13) 0.0320(13) 0.0000(11) -0.0038(10) -0.0021(10)
    C6 0.0275(10) 0.0282(11) 0.0248(11) -0.0043(9) -0.0084(9) 0.0018(8)
    C7 0.0253(10) 0.0234(10) 0.0247(10) -0.0061(8) -0.0096(8) 0.0007(8)
    C8 0.0279(10) 0.0262(10) 0.0244(10) -0.0070(8) -0.0062(8) 0.0011(8)
    C9 0.0254(10) 0.0217(10) 0.0257(11) -0.0045(8) -0.0005(8) -0.0006(8)
    C10 0.0254(10) 0.0289(11) 0.0236(11) -0.0016(9) -0.0016(8) -0.0004(8)
    C11 0.0379(13) 0.0385(14) 0.0334(13) -0.0075(11) -0.0103(10) -0.0019(10)
    C12 0.0371(13) 0.0606(17) 0.0308(13) -0.0027(12) -0.0104(11) -0.0032(12)
    C13 0.0416(14) 0.0590(17) 0.0273(13) 0.0082(12) -0.0081(11) 0.0056(12)
    C14 0.0524(15) 0.0316(13) 0.0340(13) 0.0044(12) -0.0054(11) 0.0066(10)
    C15 0.0357(12) 0.0299(11) 0.0230(11) -0.0012(9) -0.0025(9) 0.0009(9)
    C16 0.0353(13) 0.0420(14) 0.0313(13) -0.0176(11) -0.0064(11) -0.0010(11)
    C17 0.0293(12) 0.0379(13) 0.0324(13) 0.0011(10) -0.0064(10) -0.0001(10)
    S1' 0.0426(3) 0.0233(3) 0.0359(3) -0.0007(2) -0.0079(3) -0.0062(2)
    S2' 0.0405(3) 0.0226(3) 0.0323(3) -0.0048(2) -0.0129(2) -0.0014(2)
    N1' 0.0282(9) 0.0284(9) 0.0259(9) -0.0047(7) -0.0033(7) -0.0048(7)
    N2' 0.0377(10) 0.0258(9) 0.0294(10) -0.0036(8) -0.0050(8) -0.0016(7)
    C1' 0.0316(11) 0.0379(12) 0.0272(11) 0.0067(10) -0.0119(9) -0.0083(9)
    C2' 0.0430(14) 0.0448(15) 0.0385(14) 0.0138(12) -0.0151(12) -0.0137(12)
    C3' 0.0353(14) 0.078(2) 0.0301(14) 0.0172(14) -0.0085(11) -0.0159(13)
    C4' 0.0315(13) 0.075(2) 0.0299(14) -0.0016(13) -0.0028(11) -0.0033(13)
    C5' 0.0322(12) 0.0533(16) 0.0306(12) -0.0082(11) -0.0039(10) -0.0007(11)
    C6' 0.0263(11) 0.0368(12) 0.0241(11) -0.0021(9) -0.0074(9) -0.0047(9)
    C7' 0.0276(10) 0.0211(10) 0.0263(11) -0.0025(8) -0.0095(8) -0.0026(8)
    C8' 0.0280(11) 0.0259(11) 0.0260(11) -0.0054(9) -0.0026(9) -0.0032(8)
    C9' 0.0277(10) 0.0218(10) 0.0264(11) -0.0065(8) -0.0012(8) -0.0005(8)
    C10' 0.0300(11) 0.0296(11) 0.0265(11) -0.0052(9) -0.0021(9) 0.0010(9)
    C11' 0.0457(14) 0.0354(14) 0.0360(13) -0.0018(11) -0.0107(11) 0.0077(11)
    C12' 0.0401(14) 0.0534(16) 0.0347(13) -0.0059(12) -0.0127(11) 0.0108(12)
    C13' 0.0375(13) 0.0541(16) 0.0294(13) -0.0155(12) -0.0093(10) -0.0007(11)
    C14' 0.0376(13) 0.0373(13) 0.0361(13) -0.0103(11) -0.0095(10) -0.0021(10)
    C15' 0.0280(11) 0.0289(11) 0.0255(11) -0.0050(9) -0.0029(9) 0.0014(9)
    C16' 0.0328(12) 0.0328(12) 0.0327(13) 0.0005(10) -0.0074(10) -0.0054(10)
    C17' 0.0354(13) 0.0388(14) 0.0380(14) -0.0152(11) -0.0029(11) -0.0037(11)
_geom_special_details
;
All e.s.d.'s (except the e.s.d. in the dihedral angle between two l.s. planes)
are estimated using the full covariance matrix. The cell e.s.d.'s are taken
into account individually in the estimation of e.s.d.'s in distances, angles
and torsion angles; correlations between e.s.d.'s in cell parameters are only
used when they are defined by crystal symmetry. An approximate (isotropic)
treatment of cell e.s.d.'s is used for estimating e.s.d.'s involving l.s.
planes.
;
loop_
    _geom_bond_atom_site_label_1
    _geom_bond_atom_site_label_2
    _geom_bond_site_symmetry_2
    _geom_bond_distance
    _geom_bond_publ_flag
    S1 C1 . 1.726(2) ?
    S1 C7 . 1.7455(19) ?
    S2 C15 . 1.729(2) ?
    S2 C9 . 1.752(2) ?
    N1 C7 . 1.288(2) ?
    N1 C6 . 1.398(3) ?
    N2 C9 . 1.283(2) ?
    N2 C10 . 1.398(3) ?
    C1 C2 . 1.397(3) ?
    C1 C6 . 1.401(3) ?
    C2 C3 . 1.373(3) ?
    C2 H2 . 0.92(2) ?
    C3 C4 . 1.388(3) ?
    C3 H3 . 0.96(2) ?
    C4 C5 . 1.375(3) ?
    C4 H4 . 0.89(2) ?
    C5 C6 . 1.396(3) ?
    C5 H5 . 0.98(2) ?
    C7 C8 . 1.527(3) ?
    C8 C9 . 1.522(3) ?
    C8 C16 . 1.531(3) ?
    C8 C17 . 1.532(3) ?
    C10 C11 . 1.390(3) ?
    C10 C15 . 1.399(3) ?
    C11 C12 . 1.378(3) ?
    C11 H11 . 0.92(2) ?
    C12 C13 . 1.384(4) ?
    C12 H12 . 0.94(3) ?
    C13 C14 . 1.374(4) ?
    C13 H13 . 0.99(2) ?
    C14 C15 . 1.400(3) ?
    C14 H14 . 0.90(2) ?
    C16 H16A . 0.95(2) ?
    C16 H16B . 0.96(2) ?
    C16 H16C . 1.02(2) ?
    C17 H17A . 0.96(3) ?
    C17 H17B . 0.92(2) ?
    C17 H17C . 0.96(2) ?
    S1' C1' . 1.731(2) ?
    S1' C7' . 1.749(2) ?
    S2' C15' . 1.732(2) ?
    S2' C9' . 1.749(2) ?
    N1' C7' . 1.293(3) ?
    N1' C6' . 1.393(3) ?
    N2' C9' . 1.289(3) ?
    N2' C10' . 1.394(3) ?
    C1' C6' . 1.394(3) ?
    C1' C2' . 1.403(3) ?
    C2' C3' . 1.369(4) ?
    C2' H2' . 0.96(2) ?
    C3' C4' . 1.394(4) ?
    C3' H3' . 0.91(3) ?
    C4' C5' . 1.381(3) ?
    C4' H4' . 0.93(3) ?
    C5' C6' . 1.397(3) ?
    C5' H5' . 1.04(2) ?
    C7' C8' . 1.524(3) ?
    C8' C9' . 1.524(3) ?
    C8' C16' . 1.534(3) ?
    C8' C17' . 1.534(3) ?
    C10' C11' . 1.393(3) ?
    C10' C15' . 1.403(3) ?
    C11' C12' . 1.379(3) ?
    C11' H11' . 0.88(3) ?
    C12' C13' . 1.388(4) ?
    C12' H12' . 0.95(2) ?
    C13' C14' . 1.375(3) ?
    C13' H13' . 0.97(2) ?
    C14' C15' . 1.394(3) ?
    C14' H14' . 0.95(2) ?
    C16' H16D . 0.97(2) ?
    C16' H16E . 0.95(2) ?
    C16' H16F . 0.95(2) ?
    C17' H17D . 0.97(3) ?
    C17' H17E . 0.95(3) ?
    C17' H17F . 0.98(2) ?
loop_
    _geom_angle_atom_site_label_1
    _geom_angle_atom_site_label_2
    _geom_angle_atom_site_label_3
    _geom_angle_site_symmetry_1
    _geom_angle_site_symmetry_3
    _geom_angle
    _geom_angle_publ_flag
    C1 S1 C7 . . 89.31(10) ?
    C15 S2 C9 . . 89.11(10) ?
    C7 N1 C6 . . 111.00(17) ?
    C9 N2 C10 . . 110.91(17) ?
    C2 C1 C6 . . 120.6(2) ?
    C2 C1 S1 . . 129.91(18) ?
    C6 C1 S1 . . 109.51(15) ?
    C3 C2 C1 . . 118.5(2) ?
    C3 C2 H2 . . 122.4(16) ?
    C1 C2 H2 . . 119.2(16) ?
    C2 C3 C4 . . 121.0(2) ?
    C2 C3 H3 . . 119.6(14) ?
    C4 C3 H3 . . 119.4(14) ?
    C5 C4 C3 . . 121.4(2) ?
    C5 C4 H4 . . 117.6(15) ?
    C3 C4 H4 . . 121.0(15) ?
    C4 C5 C6 . . 118.5(2) ?
    C4 C5 H5 . . 122.3(15) ?
    C6 C5 H5 . . 119.1(15) ?
    C5 C6 N1 . . 125.49(19) ?
    C5 C6 C1 . . 120.1(2) ?
    N1 C6 C1 . . 114.43(18) ?
    N1 C7 C8 . . 122.99(17) ?
    N1 C7 S1 . . 115.73(15) ?
    C8 C7 S1 . . 121.24(14) ?
    C9 C8 C7 . . 106.21(15) ?
    C9 C8 C16 . . 111.35(18) ?
    C7 C8 C16 . . 108.85(17) ?
    C9 C8 C17 . . 108.69(17) ?
    C7 C8 C17 . . 111.44(17) ?
    C16 C8 C17 . . 110.24(19) ?
    N2 C9 C8 . . 123.26(18) ?
    N2 C9 S2 . . 115.81(15) ?
    C8 C9 S2 . . 120.88(14) ?
    C11 C10 N2 . . 125.01(19) ?
    C11 C10 C15 . . 120.2(2) ?
    N2 C10 C15 . . 114.78(18) ?
    C12 C11 C10 . . 118.5(2) ?
    C12 C11 H11 . . 121.8(16) ?
    C10 C11 H11 . . 119.7(16) ?
    C11 C12 C13 . . 121.2(2) ?
    C11 C12 H12 . . 119.6(17) ?
    C13 C12 H12 . . 119.2(16) ?
    C14 C13 C12 . . 121.5(2) ?
    C14 C13 H13 . . 122.9(14) ?
    C12 C13 H13 . . 115.3(14) ?
    C13 C14 C15 . . 117.8(2) ?
    C13 C14 H14 . . 124.2(14) ?
    C15 C14 H14 . . 117.9(15) ?
    C10 C15 C14 . . 120.9(2) ?
    C10 C15 S2 . . 109.38(15) ?
    C14 C15 S2 . . 129.72(19) ?
    C8 C16 H16A . . 107.9(14) ?
    C8 C16 H16B . . 109.1(13) ?
    H16A C16 H16B . . 112.0(19) ?
    C8 C16 H16C . . 109.6(12) ?
    H16A C16 H16C . . 106.8(18) ?
    H16B C16 H16C . . 111.4(18) ?
    C8 C17 H17A . . 109.2(14) ?
    C8 C17 H17B . . 106.9(15) ?
    H17A C17 H17B . . 111(2) ?
    C8 C17 H17C . . 112.3(14) ?
    H17A C17 H17C . . 106.9(19) ?
    H17B C17 H17C . . 111(2) ?
    C1' S1' C7' . . 88.76(10) ?
    C15' S2' C9' . . 88.97(10) ?
    C7' N1' C6' . . 110.43(17) ?
    C9' N2' C10' . . 110.13(18) ?
    C6' C1' C2' . . 121.1(2) ?
    C6' C1' S1' . . 109.69(16) ?
    C2' C1' S1' . . 129.2(2) ?
    C3' C2' C1' . . 118.0(3) ?
    C3' C2' H2' . . 122.1(14) ?
    C1' C2' H2' . . 119.8(14) ?
    C2' C3' C4' . . 121.2(2) ?
    C2' C3' H3' . . 118.8(17) ?
    C4' C3' H3' . . 119.9(17) ?
    C5' C4' C3' . . 121.3(3) ?
    C5' C4' H4' . . 118.2(18) ?
    C3' C4' H4' . . 120.3(18) ?
    C4' C5' C6' . . 118.2(2) ?
    C4' C5' H5' . . 122.8(13) ?
    C6' C5' H5' . . 119.0(13) ?
    N1' C6' C1' . . 115.01(19) ?
    N1' C6' C5' . . 124.8(2) ?
    C1' C6' C5' . . 120.2(2) ?
    N1' C7' C8' . . 123.16(18) ?
    N1' C7' S1' . . 116.10(15) ?
    C8' C7' S1' . . 120.74(14) ?
    C7' C8' C9' . . 106.10(16) ?
    C7' C8' C16' . . 108.99(17) ?
    C9' C8' C16' . . 111.91(17) ?
    C7' C8' C17' . . 110.90(18) ?
    C9' C8' C17' . . 109.02(18) ?
    C16' C8' C17' . . 109.87(19) ?
    N2' C9' C8' . . 122.76(18) ?
    N2' C9' S2' . . 116.46(16) ?
    C8' C9' S2' . . 120.71(14) ?
    C11' C10' N2' . . 125.0(2) ?
    C11' C10' C15' . . 119.6(2) ?
    N2' C10' C15' . . 115.36(18) ?
    C12' C11' C10' . . 119.0(2) ?
    C12' C11' H11' . . 120.9(18) ?
    C10' C11' H11' . . 120.1(18) ?
    C11' C12' C13' . . 120.9(2) ?
    C11' C12' H12' . . 117.4(15) ?
    C13' C12' H12' . . 121.6(15) ?
    C14' C13' C12' . . 121.4(2) ?
    C14' C13' H13' . . 121.0(13) ?
    C12' C13' H13' . . 117.7(13) ?
    C13' C14' C15' . . 118.0(2) ?
    C13' C14' H14' . . 122.6(13) ?
    C15' C14' H14' . . 119.4(13) ?
    C14' C15' C10' . . 121.2(2) ?
    C14' C15' S2' . . 129.73(17) ?
    C10' C15' S2' . . 109.08(15) ?
    C8' C16' H16D . . 110.2(13) ?
    C8' C16' H16E . . 109.4(13) ?
    H16D C16' H16E . . 109.8(18) ?
    C8' C16' H16F . . 111.6(13) ?
    H16D C16' H16F . . 109.2(18) ?
    H16E C16' H16F . . 106.7(18) ?
    C8' C17' H17D . . 108.2(16) ?
    C8' C17' H17E . . 107.9(16) ?
    H17D C17' H17E . . 112(2) ?
    C8' C17' H17F . . 111.2(13) ?
    H17D C17' H17F . . 113(2) ?
    H17E C17' H17F . . 105(2) ?
loop_
    _geom_torsion_atom_site_label_1
    _geom_torsion_atom_site_label_2
    _geom_torsion_atom_site_label_3
    _geom_torsion_atom_site_label_4
    _geom_torsion_site_symmetry_1
    _geom_torsion_site_symmetry_2
    _geom_torsion_site_symmetry_3
    _geom_torsion_site_symmetry_4
    _geom_torsion
    _geom_torsion_publ_flag
    C7 S1 C1 C2 . . . . 178.3(2) ?
    C7 S1 C1 C6 . . . . -0.96(15) ?
    C6 C1 C2 C3 . . . . 0.3(3) ?
    S1 C1 C2 C3 . . . . -178.91(17) ?
    C1 C2 C3 C4 . . . . -0.8(4) ?
    C2 C3 C4 C5 . . . . 0.4(4) ?
    C3 C4 C5 C6 . . . . 0.5(4) ?
    C4 C5 C6 N1 . . . . 178.3(2) ?
    C4 C5 C6 C1 . . . . -0.9(3) ?
    C7 N1 C6 C5 . . . . -179.0(2) ?
    C7 N1 C6 C1 . . . . 0.2(2) ?
    C2 C1 C6 C5 . . . . 0.6(3) ?
    S1 C1 C6 C5 . . . . 179.95(17) ?
    C2 C1 C6 N1 . . . . -178.73(19) ?
    S1 C1 C6 N1 . . . . 0.7(2) ?
    C6 N1 C7 C8 . . . . 176.71(17) ?
    C6 N1 C7 S1 . . . . -1.0(2) ?
    C1 S1 C7 N1 . . . . 1.18(16) ?
    C1 S1 C7 C8 . . . . -176.57(16) ?
    N1 C7 C8 C9 . . . . -77.6(2) ?
    S1 C7 C8 C9 . . . . 99.98(17) ?
    N1 C7 C8 C16 . . . . 42.4(3) ?
    S1 C7 C8 C16 . . . . -140.02(16) ?
    N1 C7 C8 C17 . . . . 164.18(19) ?
    S1 C7 C8 C17 . . . . -18.2(2) ?
    C10 N2 C9 C8 . . . . 176.62(17) ?
    C10 N2 C9 S2 . . . . -0.8(2) ?
    C7 C8 C9 N2 . . . . -77.1(2) ?
    C16 C8 C9 N2 . . . . 164.55(19) ?
    C17 C8 C9 N2 . . . . 42.9(3) ?
    C7 C8 C9 S2 . . . . 100.20(17) ?
    C16 C8 C9 S2 . . . . -18.2(2) ?
    C17 C8 C9 S2 . . . . -139.79(16) ?
    C15 S2 C9 N2 . . . . 0.49(17) ?
    C15 S2 C9 C8 . . . . -176.98(16) ?
    C9 N2 C10 C11 . . . . -177.3(2) ?
    C9 N2 C10 C15 . . . . 0.8(2) ?
    N2 C10 C11 C12 . . . . 177.7(2) ?
    C15 C10 C11 C12 . . . . -0.3(3) ?
    C10 C11 C12 C13 . . . . 0.6(4) ?
    C11 C12 C13 C14 . . . . -0.4(4) ?
    C12 C13 C14 C15 . . . . -0.1(4) ?
    C11 C10 C15 C14 . . . . -0.2(3) ?
    N2 C10 C15 C14 . . . . -178.41(19) ?
    C11 C10 C15 S2 . . . . 177.81(17) ?
    N2 C10 C15 S2 . . . . -0.4(2) ?
    C13 C14 C15 C10 . . . . 0.4(3) ?
    C13 C14 C15 S2 . . . . -177.15(18) ?
    C9 S2 C15 C10 . . . . -0.03(16) ?
    C9 S2 C15 C14 . . . . 177.8(2) ?
    C7' S1' C1' C6' . . . . 0.84(15) ?
    C7' S1' C1' C2' . . . . -178.3(2) ?
    C6' C1' C2' C3' . . . . 0.9(3) ?
    S1' C1' C2' C3' . . . . 179.97(18) ?
    C1' C2' C3' C4' . . . . -0.4(4) ?
    C2' C3' C4' C5' . . . . 0.0(4) ?
    C3' C4' C5' C6' . . . . 0.0(4) ?
    C7' N1' C6' C1' . . . . 0.3(2) ?
    C7' N1' C6' C5' . . . . 179.6(2) ?
    C2' C1' C6' N1' . . . . 178.42(19) ?
    S1' C1' C6' N1' . . . . -0.8(2) ?
    C2' C1' C6' C5' . . . . -0.9(3) ?
    S1' C1' C6' C5' . . . . 179.83(16) ?
    C4' C5' C6' N1' . . . . -178.8(2) ?
    C4' C5' C6' C1' . . . . 0.4(3) ?
    C6' N1' C7' C8' . . . . 179.98(17) ?
    C6' N1' C7' S1' . . . . 0.4(2) ?
    C1' S1' C7' N1' . . . . -0.74(17) ?
    C1' S1' C7' C8' . . . . 179.65(16) ?
    N1' C7' C8' C9' . . . . -76.5(2) ?
    S1' C7' C8' C9' . . . . 103.05(17) ?
    N1' C7' C8' C16' . . . . 44.1(3) ?
    S1' C7' C8' C16' . . . . -136.29(16) ?
    N1' C7' C8' C17' . . . . 165.2(2) ?
    S1' C7' C8' C17' . . . . -15.2(2) ?
    C10' N2' C9' C8' . . . . 176.41(17) ?
    C10' N2' C9' S2' . . . . -0.5(2) ?
    C7' C8' C9' N2' . . . . -74.6(2) ?
    C16' C8' C9' N2' . . . . 166.66(19) ?
    C17' C8' C9' N2' . . . . 44.9(3) ?
    C7' C8' C9' S2' . . . . 102.22(17) ?
    C16' C8' C9' S2' . . . . -16.5(2) ?
    C17' C8' C9' S2' . . . . -138.29(17) ?
    C15' S2' C9' N2' . . . . 0.39(17) ?
    C15' S2' C9' C8' . . . . -176.60(16) ?
    C9' N2' C10' C11' . . . . -177.9(2) ?
    C9' N2' C10' C15' . . . . 0.4(3) ?
    N2' C10' C11' C12' . . . . 178.4(2) ?
    C15' C10' C11' C12' . . . . 0.2(3) ?
    C10' C11' C12' C13' . . . . 0.1(4) ?
    C11' C12' C13' C14' . . . . -0.4(4) ?
    C12' C13' C14' C15' . . . . 0.3(4) ?
    C13' C14' C15' C10' . . . . 0.0(3) ?
    C13' C14' C15' S2' . . . . -178.20(17) ?
    C11' C10' C15' C14' . . . . -0.3(3) ?
    N2' C10' C15' C14' . . . . -178.64(19) ?
    C11' C10' C15' S2' . . . . 178.25(17) ?
    N2' C10' C15' S2' . . . . -0.1(2) ?
    C9' S2' C15' C14' . . . . 178.2(2) ?
    C9' S2' C15' C10' . . . . -0.14(16) ?
data_global
_journal_date_recd_electronic     2010-08-05
_journal_date_accepted     2010-09-02
_journal_name_full     'Acta Crystallographica, Section E'
_journal_year     2010
_journal_volume     66
_journal_issue     10
_journal_page_first     o2520
_journal_page_last     o2520
_journal_paper_category     QO
_journal_coeditor_code     YA2128
_publ_contact_author_name     'David R Tyler'
_publ_contact_author_address
;Department of Chemistry
University of Oregon
Eugene, Oregon 97403
;
_publ_contact_author_email     dtyler@uoregon.edu
_publ_contact_author_phone     '541 346 4649'
_publ_section_title
;
2,2'-(Propane-2,2-diyl)dibenzothiazole
;
loop_
    _publ_author_name
    _publ_author_footnote
    _publ_author_address
    'Spring Melody M. Knapp' .
;
Department of Chemistry
1253 University of Oregon
Eugene, Oregon 97403-1253, USA
;
    'Zakharov, Lev N.' .
;
Department of Chemistry
1253 University of Oregon
Eugene, Oregon 97403-1253, USA
;
    'Tyler, David R.' .
;
Department of Chemistry
1253 University of Oregon
Eugene, Oregon 97403-1253, USA
;
