# Supplementary material for: 2,2′-(Propane-2,2-di­yl)dibenzothia­zole
Source: Acta Crystallogr Sect E Struct Rep Online. 2010 Sep 8;66(Pt 10):o2520. doi: 10.1107/S1600536810035488 (PMC2983330; doi:10.1107/S1600536810035488)
Supplement: Supplementary file 2 [file e-66-o2520-Isup2.hkl]

# 
# h,k,l, Fc-squared, Fo-squared, sigma(Fo-squared) and status flag 
# 
data_I
_shelx_title ' char6 in P-1' 
_shelx_refln_list_code          4 
_shelx_F_calc_maximum      228.89 
_exptl_crystal_F_000       648.00 
_reflns_d_resolution_high  0.7828 
 
loop_ 
 _symmetry_equiv_pos_as_xyz 
 'x, y, z' 
 '-x, -y, -z' 
 
_cell_length_a    10.3791 
_cell_length_b    11.8832 
_cell_length_c    12.3391 
_cell_angle_alpha  86.730 
_cell_angle_beta   78.048 
_cell_angle_gamma  80.779 
 
_shelx_F_squared_multiplier     1.000 
 
loop_ 
 _refln_index_h 
 _refln_index_k 
 _refln_index_l 
 _refln_F_squared_calc 
 _refln_F_squared_meas 
 _refln_F_squared_sigma 
 _refln_observed_status 
   1   0   0      185.11      168.91      4.69 o 
   2   0   0     3656.79     4353.54     47.26 o 
   3   0   0     2771.00     2750.45     33.03 o 
   4   0   0      199.37      207.48      9.10 o 
   5   0   0        4.37        2.51      2.92 o 
   6   0   0      204.74      220.51      9.66 o 
   7   0   0        0.63        7.85      3.10 o 
   8   0   0      710.50      699.76     26.55 o 
   9   0   0      233.43      224.93     14.01 o 
  10   0   0       47.02       55.99      7.94 o 
  11   0   0       11.62        5.00      6.88 o 
  12   0   0       20.01       16.34      7.48 o 
 -12   1   0      111.51      103.90     14.72 o 
 -11   1   0      210.44      197.64     16.08 o 
 -10   1   0       76.32       82.69      8.22 o 
  -9   1   0       65.12       58.67      6.74 o 
  -8   1   0      518.43      505.82     17.15 o 
  -7   1   0      391.16      354.41     14.29 o 
  -6   1   0       83.04       85.74      7.33 o 
  -5   1   0     1725.06     1532.55     24.86 o 
  -4   1   0       40.35       38.69      2.48 o 
  -3   1   0       20.65       19.97      1.82 o 
  -2   1   0      129.36      132.10      3.42 o 
  -1   1   0     3012.38     3035.24     23.44 o 
   0   1   0        3.96       -1.34      0.90 o 
   1   1   0      195.47      209.71      3.49 o 
   2   1   0     1480.07     1777.48     16.08 o 
   3   1   0      999.62     1018.11     13.63 o 
   4   1   0       15.61       13.07      1.83 o 
   5   1   0      515.00      474.60     13.02 o 
   6   1   0     1284.57     1390.13     17.36 o 
   7   1   0        8.68        7.12      2.95 o 
   8   1   0      261.80      253.02     13.43 o 
   9   1   0      229.43      217.74     13.86 o 
  10   1   0       11.58       10.16      4.59 o 
  11   1   0      604.20      574.99     21.51 o 
  12   1   0        7.93        6.00      5.17 o 
 -12   2   0       11.96       17.78     14.18 o 
 -11   2   0       22.23       19.88      6.01 o 
 -10   2   0      286.99      295.88     17.11 o 
  -9   2   0      399.74      348.40     19.19 o 
  -8   2   0        0.43        1.58      2.81 o 
  -7   2   0      128.41      120.30      8.13 o 
  -6   2   0      867.10      912.91     17.66 o 
  -5   2   0      137.87      148.33      5.16 o 
  -4   2   0       86.40       83.55      3.77 o 
  -3   2   0       12.16        8.83      1.52 o 
  -2   2   0      160.11      137.69      5.47 o 
  -1   2   0     1029.58     1062.26     12.15 o 
   0   2   0    20634.25    23511.60    131.42 o 
   1   2   0     1279.09     1280.83     12.26 o 
   2   2   0       79.68       89.61      3.26 o 
   3   2   0       84.46       77.50      3.67 o 
   4   2   0     1192.33     1205.30     31.58 o 
   5   2   0      315.61      300.35      8.42 o 
   6   2   0      202.04      226.76      7.34 o 
   7   2   0      773.29      771.22     19.81 o 
   8   2   0      379.91      391.04     14.89 o 
   9   2   0      123.25      133.13     11.72 o 
  10   2   0       36.75       45.33      7.04 o 
  11   2   0      240.21      265.58     17.37 o 
  12   2   0        2.21        1.57      5.90 o 
 -12   3   0        0.47       -5.56      6.38 o 
 -11   3   0        7.22        4.42      4.25 o 
 -10   3   0      201.58      200.96     15.05 o 
  -9   3   0        0.14       -1.21      3.57 o 
  -8   3   0      258.32      282.16     14.22 o 
  -7   3   0      625.06      627.81     18.44 o 
  -6   3   0        8.22       13.69      3.67 o 
  -5   3   0     3088.36     3156.77     32.05 o 
  -4   3   0      581.05      564.87     15.15 o 
  -3   3   0      517.50      506.54      9.69 o 
  -2   3   0        8.37        8.71      1.82 o 
  -1   3   0     1014.02      951.35     11.78 o 
   0   3   0        0.00       -1.46      0.98 o 
   1   3   0      326.45      309.57      5.53 o 
   2   3   0      151.20      151.38     10.48 o 
   3   3   0      143.79      123.73      5.38 o 
   4   3   0       36.06       55.32      4.02 o 
   5   3   0       87.43      110.91      5.54 o 
   6   3   0      417.65      437.89     10.42 o 
   7   3   0       23.55       17.96      4.33 o 
   8   3   0      461.38      483.85     16.75 o 
   9   3   0       21.49       25.19      5.67 o 
  10   3   0       93.00       87.20      9.97 o 
  11   3   0       79.25       65.80      9.00 o 
  12   3   0        3.34        7.80      6.70 o 
 -11   4   0       29.76       38.45      7.18 o 
 -10   4   0       18.38       16.66      5.36 o 
  -9   4   0        0.89       -5.52      3.68 o 
  -8   4   0     1244.26     1215.59     28.61 o 
  -7   4   0       53.48       49.99      6.23 o 
  -6   4   0        0.62       -3.18      2.12 o 
  -5   4   0      120.06      123.72      6.46 o 
  -4   4   0      673.38      680.52     12.89 o 
  -3   4   0      666.32      717.93     13.64 o 
  -2   4   0       42.91       60.97      3.91 o 
  -1   4   0     1019.90     1027.75     13.45 o 
   0   4   0      765.58      817.67     11.35 o 
   1   4   0     1399.97     1436.87     14.73 o 
   2   4   0       81.80       84.95      3.73 o 
   3   4   0       26.72       15.64      2.33 o 
   4   4   0     1004.77     1052.35     14.01 o 
   5   4   0      671.90      671.19     11.46 o 
   6   4   0      726.71      798.23     15.98 o 
   7   4   0        1.61        3.47      2.85 o 
   8   4   0      120.34      119.02     10.01 o 
   9   4   0      453.63      453.07     17.42 o 
  10   4   0      237.54      255.20     16.17 o 
  11   4   0       21.58       24.41      6.33 o 
  12   4   0      140.74      164.14     15.60 o 
 -11   5   0        4.70       10.14     15.88 o 
 -10   5   0       59.15       61.02      8.63 o 
  -9   5   0      204.58      181.98     17.53 o 
  -8   5   0       77.12       78.50      9.15 o 
  -7   5   0      338.35      315.99     19.16 o 
  -6   5   0      179.85      165.89     10.67 o 
  -5   5   0      760.57      727.66     14.95 o 
  -4   5   0      299.50      262.41      8.39 o 
  -3   5   0      432.58      377.08      9.57 o 
  -2   5   0      236.66      206.22      6.64 o 
  -1   5   0     1340.23     1294.84     16.76 o 
   0   5   0        1.90        0.95      1.15 o 
   1   5   0       11.36        6.63      1.71 o 
   2   5   0      191.54      159.67      5.55 o 
   3   5   0     2084.71     2134.39     21.57 o 
   4   5   0      215.29      247.80     10.48 o 
   5   5   0     1560.97     1572.15     21.89 o 
   6   5   0        0.06        1.85      1.87 o 
   7   5   0     2097.30     2070.88     28.32 o 
   8   5   0      223.75      214.06     12.70 o 
   9   5   0        2.52       -0.14      3.52 o 
  10   5   0      633.89      647.63     22.30 o 
  11   5   0       26.63       26.14     13.41 o 
  12   5   0       26.93       28.31      8.59 o 
 -10   6   0      212.82      193.23     19.50 o 
  -9   6   0      487.78      515.48     25.89 o 
  -8   6   0      210.82      223.29     17.85 o 
  -7   6   0      174.99      166.02     12.00 o 
  -6   6   0     1038.58     1043.36     26.24 o 
  -5   6   0       25.95       26.79      3.95 o 
  -4   6   0      108.25      113.16      6.84 o 
  -3   6   0      184.25      160.95      7.02 o 
  -2   6   0      415.11      408.22      9.93 o 
  -1   6   0     1218.06     1281.87     17.95 o 
   0   6   0     8540.09     9573.20     76.68 o 
   1   6   0      480.95      513.52     10.43 o 
   2   6   0     5919.84     6749.28     54.41 o 
   3   6   0     2166.66     2010.46     24.14 o 
   4   6   0      873.78      841.32     15.17 o 
   5   6   0        0.21       -0.42      1.99 o 
   6   6   0      472.97      484.04     12.62 o 
   7   6   0       29.40       36.39      4.25 o 
   8   6   0       50.53       55.57      7.34 o 
   9   6   0      306.24      302.27     15.50 o 
  10   6   0       17.46       20.92      7.67 o 
  11   6   0       21.56       40.90      9.75 o 
  12   6   0       11.88        4.11     14.62 o 
 -10   7   0       49.60       50.74     10.75 o 
  -9   7   0        6.44       14.69      6.36 o 
  -8   7   0       68.55       74.17     11.79 o 
  -7   7   0        2.68        3.61      8.09 o 
  -6   7   0      255.59      278.86     19.20 o 
  -5   7   0     1571.28     1559.90     30.17 o 
  -4   7   0        3.02        5.88      2.51 o 
  -3   7   0      840.77      816.71     15.96 o 
  -2   7   0      121.74      118.09      6.52 o 
  -1   7   0      298.00      287.15      8.47 o 
   0   7   0        9.28       13.89      2.34 o 
   1   7   0      220.15      229.22     12.25 o 
   2   7   0        8.03       10.32      2.16 o 
   3   7   0      319.42      326.05      9.30 o 
   4   7   0      276.00      273.63      8.89 o 
   5   7   0     1648.49     1587.33     24.02 o 
   6   7   0      243.43      239.04      9.71 o 
   7   7   0        1.40        0.58      2.82 o 
   8   7   0      408.97      381.17     19.63 o 
   9   7   0       93.80       94.22     12.41 o 
  10   7   0       33.16       20.16      6.77 o 
  11   7   0       78.67       84.18     12.16 o 
  12   7   0       31.93       22.93      7.66 o 
  -9   8   0      143.32      155.77     18.07 o 
  -8   8   0       19.60       13.78      6.40 o 
  -7   8   0      740.20      675.77     43.35 o 
  -6   8   0      496.53      485.24     23.24 o 
  -5   8   0       10.58       11.59      5.60 o 
  -4   8   0      202.65      203.37     12.46 o 
  -3   8   0       83.37       97.64      8.69 o 
  -2   8   0        0.83        2.78      2.39 o 
  -1   8   0      131.69      131.72      9.37 o 
   0   8   0       58.15       46.52      4.31 o 
   1   8   0       39.00       43.40      4.11 o 
   2   8   0       57.43       43.87      4.26 o 
   3   8   0        1.04       -0.89      1.68 o 
   4   8   0      939.37      893.84     17.35 o 
   5   8   0      570.22      516.01     16.22 o 
   6   8   0      398.12      405.23     15.09 o 
   7   8   0     1309.46     1268.34     28.15 o 
   8   8   0      341.77      353.32     22.91 o 
   9   8   0      137.78      152.14     22.70 o 
  10   8   0        0.57       -1.21      7.50 o 
  11   8   0      159.83      163.56     17.79 o 
  -9   9   0       32.32       46.20     10.53 o 
  -8   9   0      256.36      253.60     22.42 o 
  -7   9   0        1.15        3.21      5.09 o 
  -6   9   0      264.14      238.04     55.61 o 
  -5   9   0      457.49      427.84     21.86 o 
  -4   9   0      302.70      292.44     14.98 o 
  -3   9   0      113.42      115.68     10.04 o 
  -2   9   0      236.56      212.14     12.55 o 
  -1   9   0     2845.79     2746.91     42.04 o 
   0   9   0        9.71       12.40      3.41 o 
   1   9   0       94.92       79.69      7.62 o 
   2   9   0      777.20      742.50     25.20 o 
   3   9   0      737.95      658.12     17.78 o 
   4   9   0       83.05       83.14      7.82 o 
   5   9   0      186.25      164.55     21.82 o 
   6   9   0      319.61      323.66     14.53 o 
   7   9   0       39.64       45.76      9.51 o 
   8   9   0      287.56      290.30     20.69 o 
   9   9   0       27.05       18.12      5.47 o 
  10   9   0      180.14      218.29     21.03 o 
  11   9   0       14.93       -2.09      5.68 o 
  -8  10   0      100.79      100.76     16.53 o 
  -7  10   0       34.85       29.72      9.21 o 
  -6  10   0      334.11      334.23     28.17 o 
  -5  10   0        2.56        9.05      5.38 o 
  -4  10   0        0.96       10.25      4.44 o 
  -3  10   0      278.73      274.52     15.54 o 
  -2  10   0      450.19      429.18     16.68 o 
  -1  10   0      168.58      175.41     12.14 o 
   0  10   0      135.61      140.21     13.86 o 
   1  10   0        1.22        1.11      3.64 o 
   2  10   0      708.48      677.53     46.03 o 
   3  10   0      561.63      535.14     23.02 o 
   4  10   0      163.90      169.24     15.35 o 
   5  10   0      452.46      422.39     20.84 o 
   6  10   0       56.90       40.40      8.56 o 
   7  10   0      132.38      113.32     11.00 o 
   8  10   0        2.52        0.39      4.57 o 
   9  10   0        0.02        1.56      6.80 o 
  10  10   0       62.40       74.86     12.35 o 
  -7  11   0       10.78       12.30      7.92 o 
  -6  11   0       24.19       38.11      9.66 o 
  -5  11   0      107.27      133.79     15.71 o 
  -4  11   0       91.49      106.96     11.24 o 
  -3  11   0      153.69      144.64     12.50 o 
  -2  11   0      120.50      142.79     15.06 o 
  -1  11   0       35.20       44.39      8.88 o 
   0  11   0        9.67        5.28      4.69 o 
   1  11   0      188.01      172.71     16.46 o 
   2  11   0      120.58       99.86     12.75 o 
   3  11   0       98.22       92.24     12.51 o 
   4  11   0       49.11       45.47      8.85 o 
   5  11   0       19.79       11.65      5.85 o 
   6  11   0      113.67      105.78     13.39 o 
   7  11   0      656.79      656.09     28.12 o 
   8  11   0       23.80       17.17      8.09 o 
   9  11   0      247.74      249.74     32.06 o 
  10  11   0      252.92      278.03     34.11 o 
  -6  12   0      180.90      206.63     29.53 o 
  -5  12   0        0.56        6.41      7.47 o 
  -4  12   0       17.26       13.02     14.09 o 
  -3  12   0       55.85       44.73     10.94 o 
  -2  12   0       73.31      103.29     13.81 o 
  -1  12   0        1.42        8.27      5.48 o 
   0  12   0      193.70      180.83     17.84 o 
   1  12   0        4.87       13.57      5.85 o 
   2  12   0      420.82      446.74     23.45 o 
   3  12   0       94.24       92.34     13.56 o 
   4  12   0       35.23       26.27      7.30 o 
   5  12   0       81.83       73.81     12.04 o 
   6  12   0       88.56       91.02     13.50 o 
   7  12   0        0.81       14.88      6.86 o 
   8  12   0        1.19        5.51      6.37 o 
   9  12   0       71.30       66.64     17.47 o 
  -4  13   0        0.23        9.82     10.47 o 
  -3  13   0      473.12      498.38     26.39 o 
  -2  13   0        1.28        2.12      6.31 o 
  -1  13   0       25.62       33.65      9.07 o 
   0  13   0        9.60       10.47      5.82 o 
   1  13   0       80.95       66.32     16.47 o 
   2  13   0      167.56      162.42     17.71 o 
   3  13   0       25.22       31.20      9.03 o 
   4  13   0        4.54        1.83      5.21 o 
   5  13   0       93.65       75.92     27.76 o 
   6  13   0       43.49       68.40     12.33 o 
   7  13   0      121.53      119.71     15.92 o 
   8  13   0        5.36       11.16      7.68 o 
  -3  14   0       41.12       34.85     10.21 o 
  -2  14   0       34.43       25.50     20.29 o 
  -1  14   0        5.19       -2.30      7.03 o 
   0  14   0        5.16        1.48      5.38 o 
   1  14   0       29.87       11.95      6.92 o 
   2  14   0      223.15      211.33     30.67 o 
   3  14   0       70.91       72.24     12.66 o 
   4  14   0      226.28      261.11     23.89 o 
   5  14   0       97.36       92.17     15.67 o 
   6  14   0      687.20      738.50     34.25 o 
   1  15   0      399.32      426.93     30.09 o 
   2  15   0      168.50      188.63     20.89 o 
   3  15   0      170.34      197.13     21.85 o 
  -2 -15   1       38.71       52.48     12.26 o 
  -1 -15   1        7.77        5.61      7.03 o 
  -6 -14   1       37.84       31.85      9.47 o 
  -5 -14   1      507.55      537.59     29.21 o 
  -4 -14   1      428.67      447.81     29.26 o 
  -3 -14   1        1.29       -2.77     13.41 o 
  -2 -14   1      677.37      734.61     33.34 o 
  -1 -14   1       12.82       24.12     17.09 o 
   0 -14   1       53.07       67.04     12.35 o 
   1 -14   1      207.51      228.85     22.04 o 
   2 -14   1      125.44      145.47     17.70 o 
   3 -14   1       20.01        3.25      7.24 o 
  -7 -13   1      199.24      242.63     28.79 o 
  -6 -13   1        2.30        7.61      6.92 o 
  -5 -13   1      141.14      143.63     17.07 o 
  -4 -13   1      432.42      433.30     25.84 o 
  -3 -13   1        0.01        1.16      5.92 o 
  -2 -13   1       57.54       78.11     12.53 o 
  -1 -13   1      946.42      895.57     57.76 o 
   0 -13   1        7.68       14.47      6.59 o 
   1 -13   1      186.62      191.40     19.44 o 
   2 -13   1       38.11       47.07     10.09 o 
   3 -13   1       26.64        9.10      7.22 o 
   4 -13   1        7.86        9.16      6.93 o 
  -9 -12   1       49.87       60.76     17.29 o 
  -8 -12   1       81.84       53.05     16.76 o 
  -7 -12   1      110.53      134.30     15.97 o 
  -6 -12   1       45.47       41.83     13.38 o 
  -5 -12   1        2.39       -4.22      5.34 o 
  -4 -12   1        4.68        4.81      5.06 o 
  -3 -12   1       10.86        8.61      5.62 o 
  -2 -12   1       83.16       77.69     17.00 o 
  -1 -12   1       89.06      117.80     14.43 o 
   0 -12   1      448.03      395.88     22.25 o 
   1 -12   1       40.68       41.51      9.16 o 
   2 -12   1       26.51       24.05     14.18 o 
   3 -12   1       82.53       92.49     12.93 o 
   4 -12   1      149.21      174.26     17.99 o 
   5 -12   1       34.04       25.82     11.35 o 
   6 -12   1      205.65      201.86     27.64 o 
  -9 -11   1      133.49      157.91     18.36 o 
  -8 -11   1      197.10      251.56     31.64 o 
  -7 -11   1        7.54        2.95      5.53 o 
  -6 -11   1        1.60       -1.94      4.91 o 
  -5 -11   1      373.62      369.63     21.94 o 
  -4 -11   1      179.33      222.65     23.06 o 
  -3 -11   1       51.03       40.04      8.72 o 
  -2 -11   1      427.93      390.94     20.77 o 
  -1 -11   1       74.10      108.96     12.88 o 
   0 -11   1       95.62      118.11     13.67 o 
   1 -11   1       17.01       16.40      6.29 o 
   2 -11   1       23.70       36.20      8.04 o 
   3 -11   1       90.31       96.00     12.79 o 
   4 -11   1        3.29       -2.18      5.20 o 
   5 -11   1       22.58       28.79      7.99 o 
   6 -11   1      124.02      128.85     16.72 o 
   7 -11   1        0.12       21.92      7.94 o 
 -10 -10   1      109.60      105.65     15.94 o 
  -9 -10   1      453.34      483.05     41.08 o 
  -8 -10   1        0.95       13.04      6.42 o 
  -7 -10   1       30.38       28.40      8.40 o 
  -6 -10   1     1100.65     1017.76     26.59 o 
  -5 -10   1      200.65      199.11     22.63 o 
  -4 -10   1        4.82        3.47      4.87 o 
  -3 -10   1      290.06      268.11     18.48 o 
  -2 -10   1      210.23      241.35     28.47 o 
  -1 -10   1       25.46       17.55      5.34 o 
   0 -10   1       18.51       27.54      6.32 o 
   1 -10   1       92.36      105.32     12.49 o 
   2 -10   1      132.70      141.65     14.17 o 
   3 -10   1       40.23       39.45      6.35 o 
   4 -10   1       68.06       55.57     10.23 o 
   5 -10   1      307.21      284.92     32.67 o 
   6 -10   1       17.43       26.56     14.00 o 
   7 -10   1       40.36       61.59     12.10 o 
   8 -10   1       85.53      105.46     22.56 o 
 -11  -9   1        2.66       11.98      6.90 o 
 -10  -9   1      187.54      208.99     39.29 o 
  -9  -9   1      760.74      759.78     46.08 o 
  -8  -9   1       29.86       21.68      7.61 o 
  -7  -9   1      253.25      269.31     15.21 o 
  -6  -9   1      396.46      374.49     21.00 o 
  -5  -9   1      137.20      140.43     10.83 o 
  -4  -9   1       11.88        8.70      3.72 o 
  -3  -9   1      534.59      480.00     15.64 o 
  -2  -9   1      216.54      212.88     10.73 o 
  -1  -9   1       34.69       23.30      4.14 o 
   0  -9   1      466.09      435.96     19.42 o 
   1  -9   1        1.80        1.22      2.69 o 
   2  -9   1      419.88      431.10     15.57 o 
   3  -9   1     2706.16     2550.83     41.85 o 
   4  -9   1       18.68       23.84      5.64 o 
   5  -9   1     2597.94     2644.20     61.83 o 
   6  -9   1        0.28       14.35      5.78 o 
   7  -9   1       38.42       39.39      7.97 o 
   8  -9   1       24.91       19.04     17.62 o 
   9  -9   1       10.90        9.25     10.38 o 
 -11  -8   1       32.52       30.34      8.83 o 
 -10  -8   1        2.93        9.53      5.85 o 
  -9  -8   1       26.74       39.41      8.61 o 
  -8  -8   1       44.57       46.72      8.94 o 
  -7  -8   1      344.70      323.03     14.73 o 
  -6  -8   1      358.00      320.44     14.06 o 
  -5  -8   1     1718.19     1639.17     30.79 o 
  -4  -8   1      247.81      247.55     15.80 o 
  -3  -8   1      115.58      111.35      8.47 o 
  -2  -8   1     2139.98     2076.03     32.22 o 
  -1  -8   1       27.01       24.55      3.35 o 
   0  -8   1       30.10       33.48      4.32 o 
   1  -8   1       77.50       83.09      6.09 o 
   2  -8   1     1009.56      988.91     24.09 o 
   3  -8   1      136.62      144.55     10.28 o 
   4  -8   1     1237.82     1281.18     27.78 o 
   5  -8   1       96.58      107.30      9.65 o 
   6  -8   1      566.69      544.56     24.33 o 
   7  -8   1        2.06        1.71      8.06 o 
   8  -8   1      333.61      330.34     23.21 o 
   9  -8   1        6.89        5.18      6.02 o 
 -12  -7   1       15.20        7.68      7.53 o 
 -11  -7   1       24.90       26.85      8.00 o 
 -10  -7   1      560.61      562.33     26.87 o 
  -9  -7   1       31.96       27.17      7.16 o 
  -8  -7   1      143.01      155.44     15.49 o 
  -7  -7   1      232.75      209.48     11.76 o 
  -6  -7   1      320.12      300.59     12.46 o 
  -5  -7   1      190.57      169.77     10.28 o 
  -4  -7   1       25.79       31.49      3.87 o 
  -3  -7   1     1401.44     1403.14     20.36 o 
  -2  -7   1      210.96      253.13      7.81 o 
  -1  -7   1       15.77        7.30      1.73 o 
   0  -7   1      518.81      539.33     11.80 o 
   1  -7   1      712.82      633.68     13.16 o 
   2  -7   1      163.22      171.48      7.63 o 
   3  -7   1        0.21        2.07      3.23 o 
   4  -7   1        0.15       -1.23      1.80 o 
   5  -7   1     1482.74     1542.04     25.20 o 
   6  -7   1       24.94       32.77      5.50 o 
   7  -7   1      326.56      334.76     20.06 o 
   8  -7   1        8.07        8.15      5.48 o 
   9  -7   1       36.58       33.45      8.03 o 
  10  -7   1       15.62       -2.35      9.65 o 
 -12  -6   1        0.94       -0.03     12.47 o 
 -11  -6   1      151.59      147.92     33.50 o 
 -10  -6   1       27.76       24.41      6.94 o 
  -9  -6   1       25.87       25.83      7.05 o 
  -8  -6   1        7.74       10.42      6.76 o 
  -7  -6   1      493.14      473.18     15.56 o 
  -6  -6   1        5.37        5.71      2.54 o 
  -5  -6   1      112.13      109.29      6.50 o 
  -4  -6   1      355.03      405.12     10.09 o 
  -3  -6   1      106.95      119.54      6.05 o 
  -2  -6   1      961.86     1080.90     16.02 o 
  -1  -6   1      670.34      656.05     11.98 o 
   0  -6   1      784.04     1018.71     16.31 o 
   1  -6   1      120.33      122.64      5.83 o 
   2  -6   1     1273.69     1292.91     19.13 o 
   3  -6   1      364.48      341.43      9.74 o 
   4  -6   1        1.52        4.65      2.15 o 
   5  -6   1      161.64      168.06      8.64 o 
   6  -6   1      795.18      767.18     30.05 o 
   7  -6   1       94.73      103.17      9.82 o 
   8  -6   1       61.19       67.99     16.05 o 
   9  -6   1      104.44       92.53     10.14 o 
  10  -6   1       53.76       93.34     21.53 o 
  11  -6   1      213.38      243.80     36.47 o 
 -12  -5   1       33.31       36.36      8.91 o 
 -11  -5   1       12.29        9.83     10.85 o 
 -10  -5   1        4.03        8.04      4.97 o 
  -9  -5   1        6.35       -0.30      3.56 o 
  -8  -5   1      362.97      341.38     14.29 o 
  -7  -5   1      169.94      156.77     13.59 o 
  -6  -5   1      225.25      188.34      7.97 o 
  -5  -5   1      572.96      585.33     16.20 o 
  -4  -5   1     1395.73     1544.22     20.46 o 
  -3  -5   1     1160.56     1051.61     15.33 o 
  -2  -5   1     1293.18     1397.98     25.66 o 
  -1  -5   1     2653.32     2865.72     32.08 o 
   0  -5   1     2032.62     2222.49     23.49 o 
   1  -5   1     1251.34     1198.86     16.41 o 
   2  -5   1     1547.11     1655.21     30.56 o 
   3  -5   1     2394.48     2368.34     27.24 o 
   4  -5   1        1.74       -0.21      1.71 o 
   5  -5   1      839.07      770.87     15.69 o 
   6  -5   1      646.33      675.15     18.73 o 
   7  -5   1        8.54        8.89      3.82 o 
   8  -5   1       93.96       69.63      8.32 o 
   9  -5   1       62.35       65.24      8.67 o 
  10  -5   1       39.93       47.50      7.81 o 
  11  -5   1       21.34       39.17     16.47 o 
 -12  -4   1       17.09       25.64      8.68 o 
 -11  -4   1       27.20       27.81      5.79 o 
 -10  -4   1      106.42      116.43     11.64 o 
  -9  -4   1      220.28      233.88     14.62 o 
  -8  -4   1      744.30      730.55     28.44 o 
  -7  -4   1      283.60      297.68     12.27 o 
  -6  -4   1      241.68      237.20      8.09 o 
  -5  -4   1     1999.14     1995.58     22.30 o 
  -4  -4   1      543.29      603.09     11.51 o 
  -3  -4   1     1218.87     1244.87     16.64 o 
  -2  -4   1     5268.24     5508.44     43.18 o 
  -1  -4   1       48.55       46.13      2.91 o 
   0  -4   1    10803.84    12132.71    126.36 o 
   1  -4   1       54.67       51.67      3.47 o 
   2  -4   1       25.86       23.33      2.71 o 
   3  -4   1       14.42       13.37      2.35 o 
   4  -4   1      327.14      363.57     11.80 o 
   5  -4   1      105.59      114.17      6.37 o 
   6  -4   1      181.54      226.59     10.79 o 
   7  -4   1       58.11       58.67      7.41 o 
   8  -4   1       39.83       27.76      5.65 o 
   9  -4   1       24.92       29.90      6.12 o 
  10  -4   1      559.57      570.32     31.53 o 
  11  -4   1        9.48        8.67     16.50 o 
 -12  -3   1        0.36        1.10      6.76 o 
 -11  -3   1        6.24       10.92      4.82 o 
 -10  -3   1      521.22      545.23     20.55 o 
  -9  -3   1       24.28       23.21     10.29 o 
  -8  -3   1      447.35      487.95     16.98 o 
  -7  -3   1      576.88      512.50     19.38 o 
  -6  -3   1      894.60      934.59     20.48 o 
  -5  -3   1      224.08      191.95      6.68 o 
  -4  -3   1      729.29      750.25     11.38 o 
  -3  -3   1      374.24      353.47      8.65 o 
  -2  -3   1       16.98       12.56      2.44 o 
  -1  -3   1       27.60       24.16      1.93 o 
   0  -3   1       87.76       75.57      3.06 o 
   1  -3   1      133.12      124.66      5.82 o 
   2  -3   1        0.68        3.63      3.19 o 
   3  -3   1       76.93       54.92      3.76 o 
   4  -3   1        0.04       -1.49      1.25 o 
   5  -3   1     2549.23     2478.92     27.73 o 
   6  -3   1      494.18      495.30     14.89 o 
   7  -3   1        8.33       18.44      4.03 o 
   8  -3   1       30.21       30.88      5.55 o 
   9  -3   1      132.17      122.01     10.96 o 
  10  -3   1        5.61        4.60      4.47 o 
  11  -3   1       33.24       27.16      7.94 o 
  12  -3   1       13.06       18.84      8.28 o 
 -12  -2   1        8.11       16.04      5.50 o 
 -11  -2   1        6.39        0.54      4.25 o 
 -10  -2   1        7.66        9.89      8.76 o 
  -9  -2   1       70.25       66.73      8.41 o 
  -8  -2   1      107.75      109.57      9.75 o 
  -7  -2   1       68.57       61.72      6.96 o 
  -6  -2   1       51.75       40.69      6.66 o 
  -5  -2   1      454.46      388.07      8.61 o 
  -4  -2   1        1.10        3.67      1.39 o 
  -3  -2   1     1067.79      969.66     12.55 o 
  -2  -2   1    13721.26    15261.32    157.28 o 
  -1  -2   1      569.04      575.61     13.32 o 
   0  -2   1    10070.10    11562.21     75.33 o 
   1  -2   1       98.41       76.68      3.42 o 
   2  -2   1      107.82       89.27      3.47 o 
   3  -2   1      113.24      103.99      4.21 o 
   4  -2   1      124.71      130.77      5.17 o 
   5  -2   1      139.85      144.08      8.39 o 
   6  -2   1     1254.40     1340.59     24.69 o 
   7  -2   1      398.04      371.88     14.31 o 
   8  -2   1      769.16      736.78     20.62 o 
   9  -2   1       14.78       14.26      4.48 o 
  10  -2   1       26.62       28.15      5.88 o 
  11  -2   1       52.93       57.47     10.89 o 
  12  -2   1      137.22      154.77     18.30 o 
 -12  -1   1       15.90       19.54      6.00 o 
 -11  -1   1       42.42       48.39     10.50 o 
 -10  -1   1       17.99       14.83      4.94 o 
  -9  -1   1        4.75       -1.95      4.90 o 
  -8  -1   1      388.71      384.74     15.19 o 
  -7  -1   1      634.55      593.68     17.60 o 
  -6  -1   1      305.49      309.18     11.65 o 
  -5  -1   1       68.21       68.57      6.11 o 
  -4  -1   1     1108.22     1171.91     14.14 o 
  -3  -1   1     1581.58     1554.54     16.16 o 
  -2  -1   1    18150.33    20712.01    214.16 o 
  -1  -1   1      434.09      411.63      5.55 o 
   0  -1   1      256.71      286.03      5.06 o 
   1  -1   1        0.97        1.06      1.11 o 
   2  -1   1        1.02        0.79      0.82 o 
   3  -1   1       31.38       28.60      2.37 o 
   4  -1   1        5.24        6.53      1.79 o 
   5  -1   1       11.14        9.17      1.78 o 
   6  -1   1       30.66       39.39      3.08 o 
   7  -1   1     1251.21     1269.22     22.17 o 
   8  -1   1        3.27       -2.35      3.27 o 
   9  -1   1      244.13      224.70     13.76 o 
  10  -1   1      116.31      119.36     11.34 o 
  11  -1   1       59.67       59.11     11.20 o 
  12  -1   1       23.52       24.68      7.77 o 
 -12   0   1        1.04        3.30      4.10 o 
 -11   0   1       21.43       35.67      7.19 o 
 -10   0   1        6.70        4.73      5.95 o 
  -9   0   1       93.52       86.85      9.68 o 
  -8   0   1      523.61      524.71     17.97 o 
  -7   0   1        0.02       -1.45      2.12 o 
  -6   0   1      131.09      112.20      8.37 o 
  -5   0   1        0.12        2.51      1.85 o 
  -4   0   1      838.08      901.39     23.18 o 
  -3   0   1      187.52      189.21      7.71 o 
  -2   0   1     1194.27     1399.45     28.87 o 
  -1   0   1     2247.37     2299.32     21.79 o 
   0   0   1      151.37      155.62      2.62 o 
   1   0   1     5503.60     5855.52     45.86 o 
   2   0   1     5209.15     5894.19     41.08 o 
   3   0   1       93.39       97.51      3.50 o 
   4   0   1     5254.10     5672.34     64.14 o 
   5   0   1      435.05      386.78      9.12 o 
   6   0   1     1132.90     1103.65     23.64 o 
   7   0   1      415.84      390.88     13.54 o 
   8   0   1        2.56        1.31      3.10 o 
   9   0   1      195.54      178.76     11.05 o 
  10   0   1      509.65      570.61     20.40 o 
  11   0   1      346.91      399.32     29.97 o 
  12   0   1       17.39       18.62      7.89 o 
 -12   1   1        4.95        1.44      5.54 o 
 -11   1   1       28.73       24.03      5.65 o 
 -10   1   1      201.48      214.87     15.16 o 
  -9   1   1       23.71       23.97      5.82 o 
  -8   1   1      177.76      189.27     16.50 o 
  -7   1   1        0.39        2.92      3.17 o 
  -6   1   1     1811.93     1870.83     37.93 o 
  -5   1   1       35.78       36.11      4.52 o 
  -4   1   1      208.43      207.85     16.61 o 
  -3   1   1     3884.67     3900.90     39.68 o 
  -2   1   1    18239.25    20667.73    157.48 o 
  -1   1   1       10.43        8.85      2.10 o 
   0   1   1     1561.33     1727.54     16.63 o 
   1   1   1     4017.66     4161.79     30.75 o 
   2   1   1     3877.53     4457.14     34.11 o 
   3   1   1       21.67       22.77      2.08 o 
   4   1   1       21.98       24.03      2.49 o 
   5   1   1     4629.36     4392.73     38.50 o 
   6   1   1      592.73      527.66     16.22 o 
   7   1   1      290.29      264.19     11.13 o 
   8   1   1      357.77      321.05     13.27 o 
   9   1   1        4.64       -0.80      4.15 o 
  10   1   1      118.11      128.23     10.46 o 
  11   1   1      265.00      248.85     17.38 o 
  12   1   1       28.31       36.02      9.43 o 
  13   1   1        0.31        7.92      7.37 o 
 -12   2   1        0.45        3.04      4.78 o 
 -11   2   1      322.05      363.51     20.14 o 
 -10   2   1      115.37      121.85     10.22 o 
  -9   2   1      518.78      516.07     16.61 o 
  -8   2   1      637.63      639.90     57.50 o 
  -7   2   1       87.65       85.67      8.31 o 
  -6   2   1       17.23       16.55      3.39 o 
  -5   2   1        9.47        7.49      2.47 o 
  -4   2   1      680.88      651.35     10.40 o 
  -3   2   1     1383.94     1380.73     29.00 o 
  -2   2   1     3199.66     3411.16     32.57 o 
  -1   2   1       29.26       34.77      2.12 o 
   0   2   1    11440.53    13107.89     98.81 o 
   1   2   1      202.56      207.89      4.29 o 
   2   2   1       66.05       67.15      2.99 o 
   3   2   1       77.11       66.82      3.56 o 
   4   2   1     1412.93     1526.94     18.15 o 
   5   2   1        0.51       -1.78      1.43 o 
   6   2   1       20.98       14.90      2.97 o 
   7   2   1      534.73      573.32     26.94 o 
   8   2   1       91.71      100.34      9.03 o 
   9   2   1      166.11      165.38     12.19 o 
  10   2   1      702.76      715.90     23.89 o 
  11   2   1      115.81      107.87     14.87 o 
  12   2   1      264.31      276.28     19.31 o 
  13   2   1       59.63       69.16     12.48 o 
 -11   3   1       13.08       13.86      5.34 o 
 -10   3   1       12.95       20.86      5.80 o 
  -9   3   1       30.13       37.20      7.96 o 
  -8   3   1      692.75      695.81     23.49 o 
  -7   3   1      462.82      464.15     13.82 o 
  -6   3   1        0.07        2.03      1.88 o 
  -5   3   1      168.60      166.77      6.59 o 
  -4   3   1      441.71      545.76     13.51 o 
  -3   3   1     3168.32     3254.04     26.81 o 
  -2   3   1        1.81        0.51      0.91 o 
  -1   3   1       29.10       27.03      2.18 o 
   0   3   1       48.45       43.45      1.94 o 
   1   3   1      262.19      244.75      5.16 o 
   2   3   1      359.50      331.22      6.72 o 
   3   3   1       34.71       38.12      3.09 o 
   4   3   1        7.41        6.55      1.76 o 
   5   3   1     5133.99     5254.97     45.73 o 
   6   3   1      346.77      381.47     15.04 o 
   7   3   1       82.91       86.67      7.21 o 
   8   3   1      258.39      251.43     13.20 o 
   9   3   1      419.25      406.14     16.17 o 
  10   3   1       24.82       26.99      5.56 o 
  11   3   1        7.95        5.61      4.39 o 
  12   3   1        1.98        2.07      4.56 o 
  13   3   1       70.91       65.15     10.81 o 
 -11   4   1       21.43       13.40      5.48 o 
 -10   4   1        9.30       10.74      5.10 o 
  -9   4   1      106.06      104.81     10.40 o 
  -8   4   1      227.56      226.42     14.04 o 
  -7   4   1      162.96      161.35     11.40 o 
  -6   4   1      104.10      105.26      8.59 o 
  -5   4   1      741.28      786.24     14.46 o 
  -4   4   1      464.87      425.37     10.00 o 
  -3   4   1     1011.15      971.37     21.73 o 
  -2   4   1     3898.20     4268.33     73.39 o 
  -1   4   1      597.33      596.82     10.08 o 
   0   4   1    14231.46    16170.93    106.99 o 
   1   4   1       10.74        7.54      2.39 o 
   2   4   1      819.96      919.28     13.74 o 
   3   4   1      153.49      170.85      6.40 o 
   4   4   1     1860.10     2018.86     23.50 o 
   5   4   1      208.99      202.36      7.25 o 
   6   4   1       67.85       79.63      7.05 o 
   7   4   1      423.79      430.93     11.87 o 
   8   4   1      111.12      122.14     12.68 o 
   9   4   1      145.78      131.68     10.90 o 
  10   4   1       14.17       22.45      5.39 o 
  11   4   1        5.29        7.34      6.07 o 
  12   4   1       45.03       66.77     24.29 o 
  13   4   1       26.73       40.11      7.71 o 
 -11   5   1        9.98       16.29      6.79 o 
 -10   5   1       48.93       64.01     11.32 o 
  -9   5   1        7.56        6.70      6.61 o 
  -8   5   1        2.36       -4.13      5.44 o 
  -7   5   1        0.81        7.77      3.43 o 
  -6   5   1      373.31      375.24     14.25 o 
  -5   5   1      557.29      529.76     16.83 o 
  -4   5   1        5.57        7.34      2.24 o 
  -3   5   1     2985.88     3049.22     35.16 o 
  -2   5   1      647.07      694.37     12.26 o 
  -1   5   1      241.91      195.79      5.66 o 
   0   5   1      821.33      924.04     12.82 o 
   1   5   1      108.36      117.37      4.60 o 
   2   5   1      167.12      174.70      5.84 o 
   3   5   1      545.28      621.79     10.50 o 
   4   5   1        0.06        0.49      1.44 o 
   5   5   1       54.58       65.03      5.15 o 
   6   5   1      891.35      941.75     17.58 o 
   7   5   1       31.94       36.81      4.50 o 
   8   5   1        8.01        5.02      4.65 o 
   9   5   1      365.75      344.71     15.59 o 
  10   5   1      130.90      134.78     11.92 o 
  11   5   1       80.76       79.00      9.86 o 
  12   5   1       42.52       45.90     33.11 o 
 -10   6   1        9.63        2.70      6.50 o 
  -9   6   1      305.87      330.19     40.05 o 
  -8   6   1      478.25      479.20     24.10 o 
  -7   6   1      369.78      391.14     21.77 o 
  -6   6   1      449.93      439.37     15.84 o 
  -5   6   1      404.78      441.12     14.71 o 
  -4   6   1       54.72       59.53      5.18 o 
  -3   6   1      304.53      316.99      9.20 o 
  -2   6   1     2038.13     2278.36     26.10 o 
  -1   6   1      756.81      709.27     12.21 o 
   0   6   1     1380.62     1732.14     23.30 o 
   1   6   1     1660.32     1533.79     20.91 o 
   2   6   1     4048.26     4490.12     40.46 o 
   3   6   1       68.82       85.39      5.27 o 
   4   6   1      768.42      685.45     12.25 o 
   5   6   1       17.14       15.01      2.96 o 
   6   6   1       19.30       16.47      3.28 o 
   7   6   1      477.18      442.46     11.31 o 
   8   6   1      693.07      735.32     20.93 o 
   9   6   1      201.25      200.69     25.22 o 
  10   6   1       52.32       51.31      7.61 o 
  11   6   1       56.62       58.39     10.44 o 
  12   6   1      128.23      138.22     26.00 o 
 -10   7   1       54.20       68.64     11.83 o 
  -9   7   1        0.29        4.06      5.71 o 
  -8   7   1      101.82       92.70     24.79 o 
  -7   7   1      106.55      126.22     14.73 o 
  -6   7   1      104.50       95.41     15.85 o 
  -5   7   1       89.04      101.84     12.36 o 
  -4   7   1     1123.47     1168.16     25.24 o 
  -3   7   1      714.07      697.45     18.58 o 
  -2   7   1       10.63        6.55      2.70 o 
  -1   7   1     1595.23     1589.43     20.86 o 
   0   7   1      196.52      233.25     10.54 o 
   1   7   1      784.26      813.52     12.88 o 
   2   7   1      454.70      429.79      9.47 o 
   3   7   1        8.29       14.04      2.41 o 
   4   7   1       19.19       16.69      2.87 o 
   5   7   1      240.64      219.20      7.76 o 
   6   7   1      554.65      553.66     12.71 o 
   7   7   1      394.78      361.50     11.25 o 
   8   7   1      906.44      886.86     20.60 o 
   9   7   1       27.14       14.23      6.79 o 
  10   7   1       20.01       18.82      9.15 o 
  11   7   1      205.95      177.07     18.00 o 
  12   7   1        0.75        3.94     10.59 o 
  -9   8   1       55.95       62.84     11.38 o 
  -8   8   1      317.24      314.91     26.94 o 
  -7   8   1      174.38      169.02     17.64 o 
  -6   8   1       29.64       25.41      7.76 o 
  -5   8   1      116.86      125.07     29.56 o 
  -4   8   1      902.02      865.76     22.80 o 
  -3   8   1     1063.21     1044.99     24.59 o 
  -2   8   1        0.09        3.49      2.51 o 
  -1   8   1      288.02      266.92     14.88 o 
   0   8   1     1005.61      951.01     42.25 o 
   1   8   1      222.27      205.41     10.47 o 
   2   8   1      133.17      135.44      6.60 o 
   3   8   1      255.06      234.06      7.89 o 
   4   8   1      126.50      118.09      6.57 o 
   5   8   1       22.79       20.98      3.35 o 
   6   8   1       66.75       73.24      5.86 o 
   7   8   1       88.96       91.29      9.07 o 
   8   8   1       57.19       82.32      9.07 o 
   9   8   1       78.18       84.71     11.66 o 
  10   8   1      283.20      304.86     53.52 o 
  11   8   1       34.74       18.68      7.68 o 
  12   8   1      154.61      172.10     27.35 o 
  -8   9   1       87.97       85.91     13.28 o 
  -7   9   1      391.72      443.83     25.73 o 
  -6   9   1       32.71       41.45     12.18 o 
  -5   9   1      641.56      624.35     27.14 o 
  -4   9   1       47.88       59.78      7.74 o 
  -3   9   1      348.09      364.83     15.30 o 
  -2   9   1      762.11      788.22     21.91 o 
  -1   9   1        0.03        1.53      2.68 o 
   0   9   1        1.80        9.10      3.25 o 
   1   9   1      236.52      224.22     12.51 o 
   2   9   1       47.02       53.76     12.52 o 
   3   9   1      570.34      547.46     16.86 o 
   4   9   1       36.78       35.90      5.44 o 
   5   9   1     2837.75     2682.89     40.80 o 
   6   9   1      734.16      819.11     22.03 o 
   7   9   1      852.07      903.91     24.37 o 
   8   9   1       37.50       38.13      6.94 o 
   9   9   1       87.60      112.76     11.40 o 
  10   9   1        5.60        0.28      5.56 o 
  11   9   1       12.99       19.57      7.17 o 
  -8  10   1        2.09       -9.97      6.65 o 
  -7  10   1       35.37       43.41     10.00 o 
  -6  10   1       18.32       30.44      7.61 o 
  -5  10   1        4.86       -0.75      5.03 o 
  -4  10   1        0.78        0.24      3.72 o 
  -3  10   1      196.42      203.43     13.81 o 
  -2  10   1      223.75      220.33     14.11 o 
  -1  10   1      261.11      239.28     19.57 o 
   0  10   1      210.94      252.94     13.19 o 
   1  10   1      143.96      128.51     10.38 o 
   2  10   1        0.63        3.39      3.93 o 
   3  10   1       21.21       35.33      7.69 o 
   4  10   1     2179.25     2059.18     64.67 o 
   5  10   1       69.06       81.61     14.00 o 
   6  10   1      486.00      527.70     30.97 o 
   7  10   1      624.38      609.55     46.00 o 
   8  10   1        5.62        8.54      5.96 o 
   9  10   1       62.68       65.59     11.48 o 
  10  10   1        7.70        3.50     14.82 o 
  11  10   1       96.45       89.06     13.50 o 
  -7  11   1       68.60       61.52     12.08 o 
  -6  11   1       22.35       20.40      7.73 o 
  -5  11   1       35.20       34.90     13.70 o 
  -4  11   1      273.60      279.64     22.22 o 
  -3  11   1      128.65      143.05     12.69 o 
  -2  11   1       24.10       30.08      6.32 o 
  -1  11   1      482.44      484.74     18.64 o 
   0  11   1      236.00      272.03     19.76 o 
   1  11   1       48.34       49.93      9.39 o 
   2  11   1       17.59       10.09      5.86 o 
   3  11   1      143.34      140.63     15.59 o 
   4  11   1        6.47        3.33      5.47 o 
   5  11   1       41.23       41.63     14.82 o 
   6  11   1       16.06       16.73      6.36 o 
   7  11   1       46.10       33.03      9.44 o 
   8  11   1       97.76      130.69     15.68 o 
   9  11   1      166.06      196.92     28.70 o 
  10  11   1       44.52       44.20      9.90 o 
  -6  12   1      145.44      175.26     39.76 o 
  -5  12   1       65.68       66.48     12.52 o 
  -4  12   1       75.77       65.37     11.91 o 
  -3  12   1        0.38       -2.72      4.50 o 
  -2  12   1       12.34       10.48      6.25 o 
  -1  12   1       24.78       13.19      5.54 o 
   0  12   1      459.33      396.46     27.56 o 
   1  12   1      554.58      562.98     26.30 o 
   2  12   1        0.42       -1.94      4.47 o 
   3  12   1      111.88      102.34     13.36 o 
   4  12   1      206.91      230.01     19.52 o 
   5  12   1        0.44       10.93      5.82 o 
   6  12   1       10.68       10.08      6.73 o 
   7  12   1       76.46       83.12     18.62 o 
   8  12   1      138.65      123.96     15.62 o 
   9  12   1       18.85       49.82     16.47 o 
  -4  13   1      280.60      303.44     35.88 o 
  -3  13   1      305.27      365.38     25.64 o 
  -2  13   1       81.98       77.05     13.53 o 
  -1  13   1      937.84      931.40     36.40 o 
   0  13   1        4.05       -0.28      7.50 o 
   1  13   1        9.56        9.06      7.35 o 
   2  13   1      375.22      339.63     24.59 o 
   3  13   1       88.25       82.67     17.91 o 
   4  13   1        6.86       14.73     12.59 o 
   5  13   1       88.63      111.81     19.73 o 
   6  13   1       10.35       14.13      8.23 o 
   7  13   1       69.95       64.11     12.41 o 
   8  13   1       51.03       66.38     12.33 o 
  -2  14   1      169.83      226.97     22.35 o 
  -1  14   1        9.75       15.28      7.79 o 
   0  14   1      144.31      130.57     16.82 o 
   1  14   1       37.66       46.33     14.88 o 
   2  14   1      217.77      217.20     21.65 o 
   3  14   1       50.28       68.14     12.61 o 
   4  14   1       31.31       32.25     12.73 o 
   5  14   1       18.53       10.73      9.44 o 
   6  14   1        8.45        5.77      7.28 o 
   1  15   1      104.58      122.48     16.95 o 
   2  15   1        6.17       14.37      8.85 o 
   3  15   1      135.20      148.89     19.24 o 
   4  15   1        9.39        7.67     13.00 o 
  -5 -14   2       80.39       38.60     11.32 o 
  -4 -14   2       42.59       21.71      9.22 o 
  -3 -14   2      748.13      705.17     33.26 o 
  -2 -14   2       11.14        7.00      8.91 o 
  -1 -14   2        6.77       29.03      8.75 o 
   0 -14   2      324.16      363.18     26.83 o 
   1 -14   2      244.88      243.36     22.84 o 
   2 -14   2        0.44       21.67      9.18 o 
  -7 -13   2        1.80        0.04     11.70 o 
  -6 -13   2        4.42        4.72      6.65 o 
  -5 -13   2      136.54      124.22     16.05 o 
  -4 -13   2      323.51      297.26     34.00 o 
  -3 -13   2       21.97       30.84      8.53 o 
  -2 -13   2      240.05      340.59     24.82 o 
  -1 -13   2       31.15       32.13      8.71 o 
   0 -13   2      580.68      565.54     27.72 o 
   1 -13   2      665.72      657.84     30.00 o 
   2 -13   2        1.55        3.07      6.18 o 
   3 -13   2      484.94      456.52     26.96 o 
   4 -13   2       33.95       25.77      9.19 o 
  -8 -12   2        0.90        7.00      9.70 o 
  -7 -12   2      103.12      112.70     14.56 o 
  -6 -12   2        7.64        5.62      8.94 o 
  -5 -12   2      204.41      194.77     18.96 o 
  -4 -12   2      182.79      182.19     18.05 o 
  -3 -12   2      228.36      197.79     18.47 o 
  -2 -12   2       36.94       23.83      7.12 o 
  -1 -12   2        3.38        6.39      4.51 o 
   0 -12   2        7.45        5.27      5.40 o 
   1 -12   2       67.60       50.91      9.89 o 
   2 -12   2        3.64       -0.33      4.74 o 
   3 -12   2        2.69        3.34     12.82 o 
   4 -12   2      184.71      229.73     20.14 o 
   5 -12   2       75.37      106.70     19.70 o 
   6 -12   2      110.93      119.46     22.17 o 
  -9 -11   2       37.81       44.21      9.02 o 
  -8 -11   2        2.67       10.55      9.29 o 
  -7 -11   2       24.06       22.51     11.57 o 
  -6 -11   2       23.00       26.83      9.79 o 
  -5 -11   2        8.99        5.17      5.41 o 
  -4 -11   2       27.46        8.01     13.41 o 
  -3 -11   2      155.12      145.79     15.40 o 
  -2 -11   2      316.53      306.02     20.90 o 
  -1 -11   2       30.99       39.42      8.07 o 
   0 -11   2       98.80       84.73     11.92 o 
   1 -11   2      197.76      205.26     22.59 o 
   2 -11   2       18.82       24.50      6.56 o 
   3 -11   2      288.43      275.48     28.14 o 
   4 -11   2       30.91       39.81      8.39 o 
   5 -11   2       31.04       41.11     11.59 o 
   6 -11   2       26.12       28.94     11.06 o 
   7 -11   2      152.25      203.75     28.35 o 
 -10 -10   2      115.53      130.52     16.60 o 
  -9 -10   2       53.64       43.18     10.17 o 
  -8 -10   2        8.94        5.98      6.21 o 
  -7 -10   2      349.43      342.66     17.36 o 
  -6 -10   2        3.89       -2.91      3.63 o 
  -5 -10   2      133.43      117.75     10.77 o 
  -4 -10   2      740.39      803.15     22.82 o 
  -3 -10   2      101.17      100.23      9.11 o 
  -2 -10   2      298.16      295.54     30.00 o 
  -1 -10   2       33.08       25.67      6.56 o 
   0 -10   2      666.01      627.55     24.90 o 
   1 -10   2        7.27       14.70      5.41 o 
   2 -10   2        6.86       17.05      6.11 o 
   3 -10   2       16.16       20.13      6.20 o 
   4 -10   2      355.60      330.77     19.86 o 
   5 -10   2       17.06        9.20      4.58 o 
   6 -10   2        0.02       13.14      6.05 o 
   7 -10   2       21.61        9.04      5.98 o 
   8 -10   2      101.11      130.14     16.44 o 
 -10  -9   2        2.99        6.21      6.34 o 
  -9  -9   2       30.41       32.50      8.26 o 
  -8  -9   2      348.40      374.75     20.09 o 
  -7  -9   2       11.60        8.04      4.75 o 
  -6  -9   2        1.54       -0.12      3.25 o 
  -5  -9   2      577.96      596.29     19.34 o 
  -4  -9   2      375.02      384.53     27.47 o 
  -3  -9   2      649.31      612.93     18.38 o 
  -2  -9   2        1.52       -3.28      2.18 o 
  -1  -9   2      385.16      374.98     13.72 o 
   0  -9   2      161.19      140.96      9.61 o 
   1  -9   2       76.07       67.92      7.00 o 
   2  -9   2      882.48      883.72     22.30 o 
   3  -9   2       92.16       88.09     12.03 o 
   4  -9   2      769.15      806.94     37.52 o 
   5  -9   2      641.16      656.81     21.23 o 
   6  -9   2      293.51      279.80     20.34 o 
   7  -9   2      126.87      122.44     14.93 o 
   8  -9   2        5.62        2.90      6.15 o 
   9  -9   2        0.40       14.47     12.29 o 
 -11  -8   2       44.84       44.68      9.78 o 
 -10  -8   2      199.87      219.10     20.79 o 
  -9  -8   2      114.21      111.02     14.05 o 
  -8  -8   2        0.02       -2.85      3.81 o 
  -7  -8   2        0.00        5.26      3.96 o 
  -6  -8   2      155.00      157.80     11.58 o 
  -5  -8   2        9.11        7.35      3.51 o 
  -4  -8   2      416.10      385.44     17.18 o 
  -3  -8   2     2182.02     2029.55     33.54 o 
  -2  -8   2       18.30       21.05      3.98 o 
  -1  -8   2     1370.25     1317.03     25.32 o 
   0  -8   2      596.60      604.07     18.06 o 
   1  -8   2      685.75      633.44     16.62 o 
   2  -8   2      251.45      245.53      9.23 o 
   3  -8   2      133.43      136.14      8.26 o 
   4  -8   2      681.87      734.78     17.23 o 
   5  -8   2      274.80      286.51     18.01 o 
   6  -8   2      369.84      400.67     34.03 o 
   7  -8   2        5.20        7.21      5.76 o 
   8  -8   2        8.46       20.87      6.75 o 
   9  -8   2        0.60       -0.71      8.88 o 
  10  -8   2      122.65      132.87     27.76 o 
 -11  -7   2       62.69       50.80     10.70 o 
 -10  -7   2       90.30      113.30     25.20 o 
  -9  -7   2        2.06       14.72      6.03 o 
  -8  -7   2      371.72      389.02     46.73 o 
  -7  -7   2       27.86       27.37      5.45 o 
  -6  -7   2      736.44      682.05     19.47 o 
  -5  -7   2      182.69      175.36     10.71 o 
  -4  -7   2      139.16      127.69      9.11 o 
  -3  -7   2       38.13       57.52      6.08 o 
  -2  -7   2       10.63       20.77      3.54 o 
  -1  -7   2      253.70      274.09      7.99 o 
   0  -7   2     2291.70     2377.14     27.75 o 
   1  -7   2      497.01      458.53     11.30 o 
   2  -7   2       55.25       70.43      5.47 o 
   3  -7   2     2117.62     2111.06     28.40 o 
   4  -7   2       23.95       26.74      3.85 o 
   5  -7   2       88.26       92.81      7.34 o 
   6  -7   2       10.82       18.36      4.64 o 
   7  -7   2        2.10        0.79      3.58 o 
   8  -7   2        0.08        2.95      4.06 o 
   9  -7   2        2.93       11.18      9.12 o 
  10  -7   2       37.89       46.29     18.23 o 
 -12  -6   2       32.88       31.07     12.79 o 
 -11  -6   2        1.17        5.89      7.38 o 
 -10  -6   2        0.20        6.51      5.23 o 
  -9  -6   2      260.98      286.27     21.12 o 
  -8  -6   2       48.52       41.41      8.63 o 
  -7  -6   2       29.53       26.53      6.59 o 
  -6  -6   2       49.11       44.13      5.16 o 
  -5  -6   2     2744.11     2705.23     38.81 o 
  -4  -6   2     1654.97     1723.08     25.21 o 
  -3  -6   2      142.73      145.64      6.42 o 
  -2  -6   2      914.77      920.73     16.00 o 
  -1  -6   2        0.53       -0.62      1.14 o 
   0  -6   2        0.21        3.64      1.46 o 
   1  -6   2      103.88      100.80      5.94 o 
   2  -6   2     1234.68     1334.87     19.76 o 
   3  -6   2      166.09      170.06      7.58 o 
   4  -6   2      697.26      716.47     15.28 o 
   5  -6   2      380.95      369.38     11.39 o 
   6  -6   2      314.53      311.34     13.59 o 
   7  -6   2       94.12      100.89      9.51 o 
   8  -6   2     1071.08     1043.97     27.96 o 
   9  -6   2        0.03        8.28      5.73 o 
  10  -6   2        5.85        4.68      6.26 o 
  11  -6   2       37.47       20.17     15.29 o 
 -12  -5   2       55.68       52.41     11.24 o 
 -11  -5   2       50.22       35.61      8.55 o 
 -10  -5   2       65.70       75.58     11.66 o 
  -9  -5   2      410.84      386.39     21.81 o 
  -8  -5   2      366.33      372.48     19.40 o 
  -7  -5   2      120.02      116.03      9.42 o 
  -6  -5   2      686.71      679.48     18.62 o 
  -5  -5   2       50.99       47.63      4.45 o 
  -4  -5   2      152.11      129.83      5.94 o 
  -3  -5   2      821.80      869.12     14.74 o 
  -2  -5   2      371.73      422.16      8.14 o 
  -1  -5   2      155.77      159.19      8.69 o 
   0  -5   2     1559.30     1573.51     19.81 o 
   1  -5   2       33.93       44.55      3.66 o 
   2  -5   2      368.87      406.12      9.69 o 
   3  -5   2      611.67      549.65     11.93 o 
   4  -5   2      113.41       99.71      6.22 o 
   5  -5   2       74.20       84.82      6.13 o 
   6  -5   2       52.82       59.21      5.63 o 
   7  -5   2     1686.88     1612.56     31.84 o 
   8  -5   2        0.22       -4.56      3.04 o 
   9  -5   2       47.73       30.80      5.91 o 
  10  -5   2       25.79       33.99      8.86 o 
  11  -5   2        0.02       -3.99      6.71 o 
 -12  -4   2        0.16       -7.22      6.15 o 
 -11  -4   2        4.03       -3.08      5.63 o 
 -10  -4   2       37.63       26.75      9.76 o 
  -9  -4   2      221.87      250.56     18.55 o 
  -8  -4   2        0.21        1.93      3.34 o 
  -7  -4   2      368.42      372.39     14.15 o 
  -6  -4   2       41.03       47.42      7.27 o 
  -5  -4   2       36.46       33.52      3.69 o 
  -4  -4   2        4.17        9.63      1.96 o 
  -3  -4   2     2292.13     2399.11     35.86 o 
  -2  -4   2     1499.31     1640.43     19.30 o 
  -1  -4   2     2931.11     2853.50     32.47 o 
   0  -4   2      903.22      941.13     12.52 o 
   1  -4   2      673.59      737.00     11.63 o 
   2  -4   2     5981.68     6567.59    101.27 o 
   3  -4   2      667.94      709.53     12.79 o 
   4  -4   2      168.71      174.61      6.66 o 
   5  -4   2      234.87      242.12      8.26 o 
   6  -4   2      601.60      599.60     13.82 o 
   7  -4   2      274.54      304.71     13.16 o 
   8  -4   2      149.24      152.55     11.27 o 
   9  -4   2       71.70       64.67      8.18 o 
  10  -4   2       36.36       35.06      8.92 o 
  11  -4   2      114.43      135.55     16.59 o 
  12  -4   2       44.05       36.55     26.32 o 
 -12  -3   2        2.70        4.44      8.03 o 
 -11  -3   2      289.31      298.55     18.68 o 
 -10  -3   2      111.68      120.66     11.83 o 
  -9  -3   2      134.53      130.49     11.61 o 
  -8  -3   2      490.48      483.12     17.25 o 
  -7  -3   2       20.88       16.78      5.20 o 
  -6  -3   2      309.10      304.96     16.82 o 
  -5  -3   2      323.13      295.04      8.24 o 
  -4  -3   2      900.70     1040.44     15.31 o 
  -3  -3   2     5812.63     6160.38     48.13 o 
  -2  -3   2      217.48      227.75      5.24 o 
  -1  -3   2      297.55      270.66      7.72 o 
   0  -3   2      528.97      564.47     10.86 o 
   1  -3   2       53.18       48.96      3.11 o 
   2  -3   2        3.86       10.46      1.86 o 
   3  -3   2      498.02      521.19     10.10 o 
   4  -3   2     2178.40     2284.20     25.41 o 
   5  -3   2     3427.51     3432.55     34.83 o 
   6  -3   2      204.13      217.09      8.03 o 
   7  -3   2      437.42      463.19     20.41 o 
   8  -3   2       36.58       36.71      7.40 o 
   9  -3   2       70.19       92.12      9.40 o 
  10  -3   2      126.83      139.44     16.07 o 
  11  -3   2      198.69      213.13     20.82 o 
  12  -3   2       31.48       11.03      6.71 o 
 -12  -2   2        9.29       14.71      5.71 o 
 -11  -2   2      245.10      264.30     18.00 o 
 -10  -2   2      313.08      315.63     17.94 o 
  -9  -2   2      481.93      485.26     18.38 o 
  -8  -2   2       92.77       83.28      8.78 o 
  -7  -2   2        0.06       -1.82      2.15 o 
  -6  -2   2      203.14      223.12     10.44 o 
  -5  -2   2       31.94       33.26      3.14 o 
  -4  -2   2      873.35      893.83     13.47 o 
  -3  -2   2     1009.52      889.49     12.54 o 
  -2  -2   2     4503.77     5140.45     39.26 o 
  -1  -2   2     2118.53     1955.06     36.85 o 
   0  -2   2       84.40       86.59      2.70 o 
   1  -2   2       64.50       62.52      3.53 o 
   2  -2   2     5822.80     6267.98     46.11 o 
   3  -2   2      199.68      199.15      5.64 o 
   4  -2   2        4.48        3.86      1.48 o 
   5  -2   2        1.85        3.58      1.62 o 
   6  -2   2      131.53      129.28      6.49 o 
   7  -2   2       31.61       42.97      5.66 o 
   8  -2   2      138.22      152.89     10.91 o 
   9  -2   2        2.92       -0.12      3.48 o 
  10  -2   2      515.33      526.54     35.35 o 
  11  -2   2      133.05       94.59     14.06 o 
  12  -2   2       12.05        5.19      7.07 o 
 -12  -1   2       15.00        7.48      6.15 o 
 -11  -1   2       32.82       52.52      8.62 o 
 -10  -1   2        8.89       19.37      6.96 o 
  -9  -1   2      112.39      108.85     10.66 o 
  -8  -1   2     1791.98     1847.61     47.73 o 
  -7  -1   2       24.37       31.40     11.81 o 
  -6  -1   2      605.49      594.76     16.64 o 
  -5  -1   2      212.22      196.59      8.75 o 
  -4  -1   2     2586.26     2836.62     27.22 o 
  -3  -1   2      173.86      154.51      4.72 o 
  -2  -1   2     2080.58     2236.26     29.90 o 
  -1  -1   2     8374.11     8528.07     73.59 o 
   0  -1   2     2395.41     2572.57     18.18 o 
   1  -1   2       79.73       90.32      2.78 o 
   2  -1   2    20069.11    22527.35    141.87 o 
   3  -1   2     1734.68     1530.29     16.59 o 
   4  -1   2        1.56        1.60      1.19 o 
   5  -1   2      477.26      383.59      8.92 o 
   6  -1   2       21.75       21.12      2.71 o 
   7  -1   2       21.40       20.55      3.87 o 
   8  -1   2        2.72        6.93      3.12 o 
   9  -1   2       11.92       10.86      3.85 o 
  10  -1   2       72.25       76.87     15.67 o 
  11  -1   2       27.91       30.57      8.71 o 
  12  -1   2        3.79       -0.78     14.79 o 
 -12   0   2        3.77        9.28      5.82 o 
 -11   0   2      169.16      160.13     15.17 o 
 -10   0   2       22.18       16.69      5.23 o 
  -9   0   2       59.97       57.09      7.95 o 
  -8   0   2      324.76      330.41     14.47 o 
  -7   0   2      126.22      115.88      9.60 o 
  -6   0   2       30.50       26.18      4.31 o 
  -5   0   2     1085.14     1000.39     20.82 o 
  -4   0   2     1902.08     1960.57     27.73 o 
  -3   0   2      792.24      772.72     10.66 o 
  -2   0   2    52390.68    56664.85    775.87 o 
  -1   0   2      736.17      730.10      9.24 o 
   0   0   2     2193.32     2554.54     23.21 o 
   1   0   2      463.39      413.90      7.52 o 
   2   0   2     1117.76     1244.00     15.21 o 
   3   0   2    11763.34    12496.30     83.52 o 
   4   0   2       57.42       54.32      5.54 o 
   5   0   2      976.76      942.08     14.19 o 
   6   0   2       30.70       27.57      3.14 o 
   7   0   2      417.63      399.88     20.94 o 
   8   0   2      261.04      260.43     12.41 o 
   9   0   2       61.53       64.84      7.89 o 
  10   0   2      322.60      315.38     33.70 o 
  11   0   2       70.84       64.28     11.53 o 
  12   0   2      121.89      131.61     16.72 o 
  13   0   2       24.33       32.20      9.13 o 
 -12   1   2       11.99       10.94      5.09 o 
 -11   1   2        9.80       18.98      5.23 o 
 -10   1   2      120.70      135.02     12.64 o 
  -9   1   2      619.57      642.29     21.80 o 
  -8   1   2        0.67       -2.81      2.97 o 
  -7   1   2       26.33       27.64      4.97 o 
  -6   1   2      106.20      100.95      8.30 o 
  -5   1   2       44.39       47.23      5.46 o 
  -4   1   2     2359.73     2527.50     43.52 o 
  -3   1   2        0.14        0.30      0.94 o 
  -2   1   2     4284.50     4785.80     36.98 o 
  -1   1   2     2728.73     3059.08     24.83 o 
   0   1   2      196.96      222.47      4.33 o 
   1   1   2      926.18      854.17      9.16 o 
   2   1   2    11683.71    13387.81    158.69 o 
   3   1   2      285.80      239.44      7.91 o 
   4   1   2      346.59      329.75      6.76 o 
   5   1   2       32.98       42.30      4.55 o 
   6   1   2       82.91       73.22      4.45 o 
   7   1   2     1699.44     1610.29     24.57 o 
   8   1   2        3.02        3.22      2.40 o 
   9   1   2      467.30      450.20     22.78 o 
  10   1   2      282.78      330.11     29.06 o 
  11   1   2      165.46      183.36     20.09 o 
  12   1   2       53.11       62.27     11.26 o 
  13   1   2       95.31      104.75     15.98 o 
 -12   2   2       33.25       38.52      7.64 o 
 -11   2   2      248.61      249.52     15.09 o 
 -10   2   2        2.63        7.54      8.75 o 
  -9   2   2      685.23      696.28     22.79 o 
  -8   2   2        3.98        6.45      3.91 o 
  -7   2   2      104.49      100.66      9.11 o 
  -6   2   2      222.82      226.03     10.90 o 
  -5   2   2       74.58       73.64      6.71 o 
  -4   2   2      714.47      822.99     12.28 o 
  -3   2   2     1345.37     1478.76     17.55 o 
  -2   2   2     2822.77     3174.54     27.74 o 
  -1   2   2     5195.16     5447.92     54.83 o 
   0   2   2        9.70       16.66      1.37 o 
   1   2   2       55.92       68.88      3.34 o 
   2   2   2    16988.03    19253.06    199.70 o 
   3   2   2      586.45      575.36      9.32 o 
   4   2   2       46.47       42.15      3.30 o 
   5   2   2      330.83      307.95     11.49 o 
   6   2   2       74.08       67.16      4.92 o 
   7   2   2        0.15        0.49      1.85 o 
   8   2   2      102.94      104.91      8.81 o 
   9   2   2       17.62       12.14      3.43 o 
  10   2   2      326.60      356.87     17.76 o 
  11   2   2      141.01      149.68     19.38 o 
  12   2   2      187.12      178.50     18.84 o 
  13   2   2        0.73        2.84      6.54 o 
 -11   3   2       38.94       37.16     12.63 o 
 -10   3   2       28.01       26.46      6.54 o 
  -9   3   2       15.47       18.45      4.72 o 
  -8   3   2      140.17      146.36     11.79 o 
  -7   3   2      182.71      182.62     17.15 o 
  -6   3   2     1061.90      952.22     23.56 o 
  -5   3   2      248.53      247.14     12.51 o 
  -4   3   2        9.89        3.07      1.87 o 
  -3   3   2     1060.59     1003.06     18.32 o 
  -2   3   2      307.14      280.25      6.82 o 
  -1   3   2       72.88       75.41      3.25 o 
   0   3   2       29.09       31.21      3.34 o 
   1   3   2       10.98       11.29      1.38 o 
   2   3   2      162.17      156.73      6.88 o 
   3   3   2      273.61      252.66      6.50 o 
   4   3   2     1182.00     1196.40     16.38 o 
   5   3   2      198.73      231.88      6.53 o 
   6   3   2      874.87      872.79     18.62 o 
   7   3   2      191.61      179.69      8.05 o 
   8   3   2       40.92       44.56      6.27 o 
   9   3   2        1.52       10.50      3.86 o 
  10   3   2       21.56       26.77      8.01 o 
  11   3   2       63.30       64.80      9.40 o 
  12   3   2      289.13      307.57     24.56 o 
  13   3   2        2.70       -1.88      6.58 o 
 -11   4   2       92.64       91.83     13.53 o 
 -10   4   2       79.09       77.63      9.98 o 
  -9   4   2        5.29        5.23      4.61 o 
  -8   4   2      248.80      229.07     18.21 o 
  -7   4   2        0.09        0.53      2.68 o 
  -6   4   2      133.24      145.42      9.87 o 
  -5   4   2        6.51        7.47      2.12 o 
  -4   4   2      164.60      157.21      5.61 o 
  -3   4   2     3221.97     3522.42     34.85 o 
  -2   4   2      118.32      107.41      4.82 o 
  -1   4   2     3511.57     3478.29     30.41 o 
   0   4   2        2.88        0.88      3.01 o 
   1   4   2      487.01      500.48     10.83 o 
   2   4   2     5094.53     5634.71     44.47 o 
   3   4   2      225.52      198.47      6.20 o 
   4   4   2       57.56       54.51      4.26 o 
   5   4   2      287.00      251.67     10.36 o 
   6   4   2     1370.78     1449.18     19.31 o 
   7   4   2     1095.41     1105.01     19.62 o 
   8   4   2       53.77       53.97      6.87 o 
   9   4   2        8.23       11.05      3.95 o 
  10   4   2      487.11      528.93     19.30 o 
  11   4   2        4.48        3.70      4.82 o 
  12   4   2        3.07       -6.19      4.32 o 
  13   4   2       30.06       -7.64     28.61 o 
 -11   5   2        4.54        2.81     11.59 o 
 -10   5   2      147.07      136.64     22.00 o 
  -9   5   2      119.86      129.02     19.97 o 
  -8   5   2      189.42      197.62     13.71 o 
  -7   5   2        1.08        0.94      3.15 o 
  -6   5   2      547.46      554.64     17.49 o 
  -5   5   2      140.75      167.56     14.54 o 
  -4   5   2       89.99      111.10      6.24 o 
  -3   5   2     1475.52     1489.65     20.28 o 
  -2   5   2     2422.39     2669.77     50.22 o 
  -1   5   2       46.42       54.83      2.90 o 
   0   5   2        8.49        4.56      2.63 o 
   1   5   2     1498.51     1350.16     18.30 o 
   2   5   2      830.53      934.19     13.81 o 
   3   5   2       46.95       67.23      4.58 o 
   4   5   2      264.61      284.24      8.30 o 
   5   5   2     2826.83     2930.98     32.61 o 
   6   5   2        1.22        0.54      1.71 o 
   7   5   2      269.65      257.04     10.95 o 
   8   5   2        5.85       11.01      3.67 o 
   9   5   2      126.08      139.62     11.25 o 
  10   5   2       25.46       30.74      6.22 o 
  11   5   2      184.97      173.10     17.78 o 
  12   5   2       21.25        8.21      5.76 o 
  13   5   2       32.47       29.17     13.00 o 
 -10   6   2        0.12       -4.88      5.88 o 
  -9   6   2       54.89       43.66      9.86 o 
  -8   6   2       96.53       92.39     12.93 o 
  -7   6   2      184.22      171.66     24.56 o 
  -6   6   2      332.01      313.79     19.01 o 
  -5   6   2       39.49       43.50      7.90 o 
  -4   6   2      595.09      598.40     13.52 o 
  -3   6   2       91.73       94.22      5.81 o 
  -2   6   2     1538.31     1749.30     19.83 o 
  -1   6   2       92.83       79.46      5.63 o 
   0   6   2      556.69      644.65     16.06 o 
   1   6   2        3.74        5.77      1.18 o 
   2   6   2     1098.65     1105.53     16.09 o 
   3   6   2     2297.92     2287.94     27.92 o 
   4   6   2      846.68      851.15     13.99 o 
   5   6   2        2.42        3.69      2.04 o 
   6   6   2      616.84      595.03     14.28 o 
   7   6   2      138.12      125.01      8.30 o 
   8   6   2       72.95       72.82      7.02 o 
   9   6   2       31.99       30.92      5.98 o 
  10   6   2      235.10      253.07     15.79 o 
  11   6   2       48.70       73.53     12.62 o 
  12   6   2        4.88        3.21     10.06 o 
 -10   7   2       18.73       14.62     10.18 o 
  -9   7   2       44.82       72.38     12.94 o 
  -8   7   2        0.02       -1.29     13.56 o 
  -7   7   2       34.28       32.72      8.04 o 
  -6   7   2        0.02        4.67      4.12 o 
  -5   7   2      281.92      293.73     46.32 o 
  -4   7   2      554.43      503.28     18.47 o 
  -3   7   2      138.63      117.95      9.07 o 
  -2   7   2     1533.28     1450.81     27.51 o 
  -1   7   2       53.29       43.02      4.82 o 
   0   7   2        8.38        4.56      2.49 o 
   1   7   2     1049.10      940.34     20.75 o 
   2   7   2       15.89        7.43      1.87 o 
   3   7   2      718.85      707.54     21.08 o 
   4   7   2      267.51      277.05      9.13 o 
   5   7   2      477.53      499.87     11.56 o 
   6   7   2        4.11        0.75      2.84 o 
   7   7   2      565.86      477.84     14.10 o 
   8   7   2       13.08       17.58      4.32 o 
   9   7   2      885.73      866.35     24.34 o 
  10   7   2       25.38       24.58      6.34 o 
  11   7   2       33.97       17.29     11.00 o 
  12   7   2        9.61        7.29      8.94 o 
  -9   8   2      701.80      683.59     44.00 o 
  -8   8   2        0.09       -1.93      5.76 o 
  -7   8   2      425.09      502.81     25.91 o 
  -6   8   2        0.43       -4.43      3.81 o 
  -5   8   2      115.23      108.34     13.33 o 
  -4   8   2        2.01       -4.33      6.33 o 
  -3   8   2      564.03      507.87     19.70 o 
  -2   8   2      556.07      585.68     36.33 o 
  -1   8   2      743.65      676.73     18.91 o 
   0   8   2      129.19      129.17      8.27 o 
   1   8   2      815.01      742.62     26.68 o 
   2   8   2     2211.43     2185.83     36.01 o 
   3   8   2       53.07       39.58      5.32 o 
   4   8   2      550.35      555.36     13.57 o 
   5   8   2     1238.80     1193.63     21.39 o 
   6   8   2        0.09        0.42      2.23 o 
   7   8   2      407.90      400.55     18.09 o 
   8   8   2      517.67      521.27     15.29 o 
   9   8   2        2.18       -3.03      4.01 o 
  10   8   2      157.08      168.68     16.84 o 
  11   8   2      107.58      119.17     23.17 o 
  12   8   2      185.55      173.10     27.23 o 
  -8   9   2        1.76       -5.24      5.62 o 
  -7   9   2        0.63       10.40      7.00 o 
  -6   9   2      551.09      536.30     42.85 o 
  -5   9   2        0.01        6.51      4.52 o 
  -4   9   2       53.27       64.57      8.93 o 
  -3   9   2     2354.05     2361.13     65.05 o 
  -2   9   2        1.45        0.76      3.10 o 
  -1   9   2      410.76      389.46     15.29 o 
   0   9   2        0.01        4.12      2.68 o 
   1   9   2      256.93      233.54     14.28 o 
   2   9   2       93.90       73.88      6.78 o 
   3   9   2       91.80       88.10      8.54 o 
   4   9   2      696.79      656.79     19.46 o 
   5   9   2       36.11       26.38      5.05 o 
   6   9   2     1180.36     1229.16     24.41 o 
   7   9   2       28.50       32.95      5.47 o 
   8   9   2        5.83        7.26      4.97 o 
   9   9   2       36.22       31.96      8.46 o 
  10   9   2        5.79       -3.01      6.44 o 
  11   9   2       12.07        2.24      9.94 o 
  -7  10   2        3.58        5.01      5.54 o 
  -6  10   2       29.30       27.55     15.20 o 
  -5  10   2        9.44       10.99      6.20 o 
  -4  10   2        8.20        8.89      4.99 o 
  -3  10   2      310.24      295.37     15.70 o 
  -2  10   2       77.53       63.82      8.39 o 
  -1  10   2      281.21      271.19     15.08 o 
   0  10   2       11.58       14.20      4.53 o 
   1  10   2      348.93      365.28     16.27 o 
   2  10   2       22.67       30.71      5.47 o 
   3  10   2      513.46      468.43     16.37 o 
   4  10   2       93.25       98.13     12.50 o 
   5  10   2      304.08      340.02     15.46 o 
   6  10   2      953.20      920.45     31.09 o 
   7  10   2       36.32       28.94      8.05 o 
   8  10   2     1220.02     1241.34     37.90 o 
   9  10   2        0.02       17.35     10.35 o 
  10  10   2       37.47       36.62     10.39 o 
  -7  11   2        4.69       18.25      8.55 o 
  -6  11   2       79.74      112.74     27.17 o 
  -5  11   2        7.79        5.12     12.88 o 
  -4  11   2       64.39       76.51     12.41 o 
  -3  11   2       84.32       76.79      9.46 o 
  -2  11   2       17.99       24.78      5.98 o 
  -1  11   2        1.76        7.99      4.26 o 
   0  11   2        0.91       -2.17      3.51 o 
   1  11   2      367.44      364.27     16.57 o 
   2  11   2      373.46      360.46     20.13 o 
   3  11   2        0.27       -5.59      5.38 o 
   4  11   2       85.74       68.61     10.89 o 
   5  11   2      362.52      373.93     20.49 o 
   6  11   2       21.27       45.02      9.09 o 
   7  11   2      298.72      267.64     20.52 o 
   8  11   2        1.42        3.43      5.58 o 
   9  11   2       12.67       -4.76      9.82 o 
  10  11   2        0.53        5.82      6.26 o 
  -5  12   2      110.98      131.69     17.34 o 
  -4  12   2      204.72      243.21     22.02 o 
  -3  12   2        1.45       -0.75      4.12 o 
  -2  12   2        2.31        3.91      4.40 o 
  -1  12   2       14.00       19.42      5.90 o 
   0  12   2        1.40        9.91      5.49 o 
   1  12   2        0.52       -5.52      4.04 o 
   2  12   2        8.49        9.53      5.91 o 
   3  12   2      192.68      209.94     19.15 o 
   4  12   2       58.26       75.74     12.10 o 
   5  12   2       54.16       64.64     11.12 o 
   6  12   2      166.45      161.10     17.36 o 
   7  12   2       14.66        3.32      6.06 o 
   8  12   2       80.28       79.29     13.20 o 
   9  12   2        3.33        3.23      9.94 o 
  -4  13   2       45.40       24.35     11.76 o 
  -3  13   2       44.35       46.30     10.04 o 
  -2  13   2     1158.03     1140.24     40.43 o 
  -1  13   2       12.89       16.34      7.44 o 
   0  13   2      411.85      385.90     25.72 o 
   1  13   2      486.38      523.74     26.80 o 
   2  13   2      105.52      124.31     17.00 o 
   3  13   2      257.72      233.77     20.97 o 
   4  13   2       31.32       31.32      8.87 o 
   5  13   2      293.28      290.12     39.85 o 
   6  13   2      119.19      139.61     16.49 o 
   7  13   2        9.64       16.90      7.44 o 
   8  13   2       24.76       35.43      9.34 o 
  -2  14   2       88.36      114.06     26.88 o 
  -1  14   2      170.14      190.40     20.47 o 
   0  14   2      146.70      162.05     30.76 o 
   1  14   2      554.38      529.94     27.87 o 
   2  14   2      217.56      239.02     22.47 o 
   3  14   2       19.52       25.37      8.00 o 
   4  14   2      707.15      766.90     33.91 o 
   5  14   2      206.84      240.25     22.48 o 
   6  14   2       62.08       78.15     17.50 o 
   7  14   2       51.91       59.11     12.62 o 
   1  15   2       84.44      105.38     15.84 o 
   2  15   2       32.36       36.84     10.09 o 
   3  15   2        9.43       -7.77     13.73 o 
   4  15   2       21.52       46.17     16.17 o 
  -5 -14   3       15.30        3.74     13.35 o 
  -4 -14   3       48.46       58.36     12.45 o 
  -3 -14   3      168.79      146.20     18.65 o 
  -2 -14   3       32.15       41.72     10.78 o 
  -1 -14   3       40.04       39.70      9.62 o 
   0 -14   3        1.98       -1.67      6.53 o 
   1 -14   3        5.62       16.59      7.57 o 
   2 -14   3       82.18      100.95     14.82 o 
  -7 -13   3        0.45       -6.87      6.82 o 
  -6 -13   3        1.61        8.15      6.84 o 
  -5 -13   3      229.67      203.72     20.44 o 
  -4 -13   3       49.29       51.76     10.54 o 
  -3 -13   3       25.21       28.12      8.40 o 
  -2 -13   3       79.95       88.53     16.23 o 
  -1 -13   3      103.90      107.66     14.51 o 
   0 -13   3      134.62      138.10     16.49 o 
   1 -13   3        0.09       -5.93      6.59 o 
   2 -13   3     1436.90     1419.73     45.42 o 
   3 -13   3        8.71       13.44      6.92 o 
   4 -13   3       13.95       10.63      7.40 o 
  -8 -12   3       49.09       41.11     16.35 o 
  -7 -12   3      104.17      117.95     14.88 o 
  -6 -12   3      349.29      345.70     38.06 o 
  -5 -12   3       64.42       49.57     11.06 o 
  -4 -12   3        0.62        2.37      5.45 o 
  -3 -12   3      518.88      514.03     25.50 o 
  -2 -12   3       50.39       74.37     20.65 o 
  -1 -12   3        1.83       -0.85      7.88 o 
   0 -12   3      184.54      210.66     18.98 o 
   1 -12   3       40.57       49.35     10.04 o 
   2 -12   3        1.64        3.69      5.14 o 
   3 -12   3       52.95       75.81     20.41 o 
   4 -12   3       55.27       70.66     12.62 o 
   5 -12   3        8.94        3.41      8.12 o 
   6 -12   3       94.49      121.46     22.23 o 
  -9 -11   3        9.23       10.69      7.90 o 
  -8 -11   3      217.02      212.66     20.91 o 
  -7 -11   3       57.03       67.50      9.46 o 
  -6 -11   3        1.02        3.19      4.68 o 
  -5 -11   3      255.72      276.74     17.48 o 
  -4 -11   3      302.05      287.39     20.84 o 
  -3 -11   3        6.12       -6.73      5.91 o 
  -2 -11   3        3.02        4.74      4.44 o 
  -1 -11   3       68.23       42.53      8.45 o 
   0 -11   3       18.27        6.54      4.79 o 
   1 -11   3      240.47      220.20     28.59 o 
   2 -11   3       45.04       35.97      7.78 o 
   3 -11   3        0.74        2.53      4.57 o 
   4 -11   3       84.15       89.64     12.77 o 
   5 -11   3       30.29       44.50     17.09 o 
   6 -11   3       23.46       29.76     12.76 o 
  -9 -10   3        0.50       -4.86     20.12 o 
  -8 -10   3        4.88       -3.19      5.05 o 
  -7 -10   3       22.44       20.10      5.96 o 
  -6 -10   3      131.17      116.38     20.73 o 
  -5 -10   3      226.48      226.67     14.62 o 
  -4 -10   3       19.72       23.03      5.78 o 
  -3 -10   3     1190.46     1050.06     61.65 o 
  -2 -10   3       81.67       82.83      8.76 o 
  -1 -10   3        0.44       -0.79      2.58 o 
   0 -10   3      420.05      389.96     20.73 o 
   1 -10   3      403.83      396.09     20.41 o 
   2 -10   3      107.64       97.28     12.18 o 
   3 -10   3      148.69      145.26     28.26 o 
   4 -10   3      387.80      388.86     31.29 o 
   5 -10   3      495.08      509.94     33.91 o 
   6 -10   3       70.25      106.46     19.59 o 
   7 -10   3       21.71       12.26      9.88 o 
   8 -10   3       48.95       85.40     20.59 o 
 -10  -9   3       50.36       56.67     11.49 o 
  -9  -9   3        4.58        1.03      5.47 o 
  -8  -9   3      200.87      201.83     19.34 o 
  -7  -9   3        3.43        2.67      5.66 o 
  -6  -9   3      285.71      276.65     15.61 o 
  -5  -9   3       10.10        3.12      4.89 o 
  -4  -9   3      420.37      378.09     15.34 o 
  -3  -9   3       12.81       17.79      4.69 o 
  -2  -9   3      669.66      649.52     22.72 o 
  -1  -9   3        1.79       -0.95      2.36 o 
   0  -9   3      807.53      764.53     20.38 o 
   1  -9   3      850.96      778.20     35.18 o 
   2  -9   3       68.84       78.52      7.87 o 
   3  -9   3      693.31      672.56     19.59 o 
   4  -9   3       10.24        9.99      4.49 o 
   5  -9   3        3.00        3.86      5.73 o 
   6  -9   3        0.36        7.24      5.67 o 
   7  -9   3      145.93      179.89     17.31 o 
   8  -9   3       46.59       61.88     16.59 o 
   9  -9   3       19.41       38.53     15.82 o 
 -11  -8   3       70.29       71.21     12.75 o 
 -10  -8   3       23.20       35.70      9.09 o 
  -9  -8   3      338.58      315.34     30.59 o 
  -8  -8   3        2.61        4.69      5.35 o 
  -7  -8   3      396.89      429.46     19.01 o 
  -6  -8   3        2.81        3.16      3.87 o 
  -5  -8   3       75.18       90.53     10.35 o 
  -4  -8   3      356.92      351.87     14.13 o 
  -3  -8   3     1249.91     1177.97     25.62 o 
  -2  -8   3      526.94      526.06     16.30 o 
  -1  -8   3     1036.71      978.81     22.27 o 
   0  -8   3      147.18      144.73      9.62 o 
   1  -8   3       78.79       69.95      6.93 o 
   2  -8   3      981.30      998.48     22.71 o 
   3  -8   3      129.13      115.66      7.78 o 
   4  -8   3      470.36      476.92     13.94 o 
   5  -8   3        0.18        4.90      2.88 o 
   6  -8   3      447.91      447.03     16.99 o 
   7  -8   3     1080.21     1040.14     34.62 o 
   8  -8   3       48.91       37.82     13.53 o 
   9  -8   3        0.57       -7.47      9.12 o 
 -11  -7   3       24.70       16.55     12.94 o 
 -10  -7   3       17.16       25.22      8.01 o 
  -9  -7   3       27.98       40.18      8.73 o 
  -8  -7   3      271.05      281.16     20.90 o 
  -7  -7   3      395.96      388.76     20.67 o 
  -6  -7   3      649.18      614.86     18.88 o 
  -5  -7   3      115.31      122.84      9.88 o 
  -4  -7   3     1538.10     1479.67     28.34 o 
  -3  -7   3      255.45      261.47     11.09 o 
  -2  -7   3      485.95      433.72     13.88 o 
  -1  -7   3      878.43      865.02     19.67 o 
   0  -7   3       36.73       31.69      4.62 o 
   1  -7   3       48.45       45.21      4.26 o 
   2  -7   3     1884.90     1807.05     25.15 o 
   3  -7   3      342.35      330.67     10.48 o 
   4  -7   3     1321.27     1281.65     22.29 o 
   5  -7   3     1754.33     1700.28     27.23 o 
   6  -7   3       79.08       72.86      8.37 o 
   7  -7   3      139.21      136.21     12.56 o 
   8  -7   3      114.31      133.19     15.04 o 
   9  -7   3       63.11       39.58     14.62 o 
  10  -7   3        0.02        0.53      9.06 o 
 -11  -6   3       84.06       96.49     14.08 o 
 -10  -6   3        9.33        1.66      5.19 o 
  -9  -6   3      137.66      113.50     17.70 o 
  -8  -6   3        0.37       -2.89      3.77 o 
  -7  -6   3      433.39      419.37     20.94 o 
  -6  -6   3      782.46      747.81     17.94 o 
  -5  -6   3       58.51       57.08      6.43 o 
  -4  -6   3      117.23      146.21      9.35 o 
  -3  -6   3     2128.29     2129.97     32.60 o 
  -2  -6   3      635.83      753.21     17.64 o 
  -1  -6   3      242.89      199.96     10.67 o 
   0  -6   3     1595.36     1599.03     20.13 o 
   1  -6   3      696.25      720.33     13.43 o 
   2  -6   3     1357.60     1443.48     20.93 o 
   3  -6   3      489.69      484.96     12.04 o 
   4  -6   3       64.72       59.75      5.38 o 
   5  -6   3        0.18       -0.69      3.81 o 
   6  -6   3      932.82      910.65     20.78 o 
   7  -6   3      103.25      110.39     10.18 o 
   8  -6   3      124.96      131.81     15.70 o 
   9  -6   3      297.47      294.66     21.71 o 
  10  -6   3       86.68       90.42     13.84 o 
  11  -6   3        9.12        3.56     13.32 o 
 -11  -5   3      232.42      247.47     22.63 o 
 -10  -5   3       37.96       61.81     12.26 o 
  -9  -5   3        0.77        1.91      4.43 o 
  -8  -5   3      829.77      808.11     45.05 o 
  -7  -5   3       49.24       32.72      7.45 o 
  -6  -5   3        9.99       17.66      3.83 o 
  -5  -5   3      159.84      157.71      8.14 o 
  -4  -5   3      581.99      619.62     12.79 o 
  -3  -5   3        5.11       11.60      2.96 o 
  -2  -5   3       58.58       67.03      5.87 o 
  -1  -5   3       99.15      128.57      7.49 o 
   0  -5   3      429.74      399.55      8.23 o 
   1  -5   3      660.52      558.62     10.92 o 
   2  -5   3     2959.03     3113.87     31.88 o 
   3  -5   3       14.84        9.13      2.12 o 
   4  -5   3      870.17      906.20     16.73 o 
   5  -5   3       14.53       13.66      2.68 o 
   6  -5   3      154.00      123.61      7.89 o 
   7  -5   3      265.22      274.85     14.45 o 
   8  -5   3       28.59       33.29      7.89 o 
   9  -5   3       26.17       21.57      7.52 o 
  10  -5   3      219.37      259.26     22.18 o 
  11  -5   3       22.02       16.84      7.78 o 
 -12  -4   3       17.56       22.57      9.97 o 
 -11  -4   3        0.65        4.94      5.84 o 
 -10  -4   3        0.07       -3.38      5.76 o 
  -9  -4   3        4.79        1.01      4.85 o 
  -8  -4   3      281.12      270.28     19.28 o 
  -7  -4   3      225.49      246.82     23.86 o 
  -6  -4   3      375.82      365.12     15.94 o 
  -5  -4   3        2.88       -1.00      1.59 o 
  -4  -4   3     1807.64     1892.34     23.17 o 
  -3  -4   3     1280.24     1217.24     16.10 o 
  -2  -4   3      400.69      481.68     13.91 o 
  -1  -4   3        2.77        6.08      1.91 o 
   0  -4   3       28.69       35.77      4.13 o 
   1  -4   3      686.02      659.49     12.03 o 
   2  -4   3       65.18       65.28      4.37 o 
   3  -4   3     1912.06     2039.20     32.96 o 
   4  -4   3     1236.43     1301.80     19.28 o 
   5  -4   3      662.48      568.17     12.95 o 
   6  -4   3      204.60      233.23      9.09 o 
   7  -4   3       89.47       79.09     18.17 o 
   8  -4   3       51.86       46.11      6.64 o 
   9  -4   3        4.55        1.06      5.21 o 
  10  -4   3       30.67       12.75     12.50 o 
  11  -4   3        0.01        4.29      8.94 o 
  12  -4   3       22.90       26.29     11.44 o 
 -12  -3   3        2.15        8.44     15.09 o 
 -11  -3   3       80.09      101.87     13.81 o 
 -10  -3   3       32.57       35.41      8.26 o 
  -9  -3   3       57.89       66.05     14.75 o 
  -8  -3   3      103.69      100.62      9.74 o 
  -7  -3   3       95.79      102.79      9.33 o 
  -6  -3   3       35.54       47.21      5.84 o 
  -5  -3   3      158.69      147.12      6.49 o 
  -4  -3   3       31.08       16.06      2.52 o 
  -3  -3   3     1137.84     1361.87     18.00 o 
  -2  -3   3       21.49       33.43      2.54 o 
  -1  -3   3      192.64      209.67     12.80 o 
   0  -3   3      130.99      140.23      3.97 o 
   1  -3   3      366.05      352.76      7.31 o 
   2  -3   3      735.68      734.68     11.69 o 
   3  -3   3     1329.43     1283.23     17.18 o 
   4  -3   3     2170.43     2286.81     25.93 o 
   5  -3   3       34.61       31.77      3.63 o 
   6  -3   3      163.47      164.27      7.80 o 
   7  -3   3      834.69      825.73     20.38 o 
   8  -3   3       52.99       49.66      7.09 o 
   9  -3   3        1.53        4.73      4.91 o 
  10  -3   3        0.73        6.69      5.57 o 
  11  -3   3        4.06        1.25      6.32 o 
  12  -3   3        0.82       -8.49      5.66 o 
 -12  -2   3       49.22       71.96     12.60 o 
 -11  -2   3       24.81       33.35      7.60 o 
 -10  -2   3       18.13       13.49      5.07 o 
  -9  -2   3      399.04      410.61     27.27 o 
  -8  -2   3      125.07      116.22     14.80 o 
  -7  -2   3        0.97        1.33      3.57 o 
  -6  -2   3        2.23       12.03      3.33 o 
  -5  -2   3     1378.50     1423.87     23.75 o 
  -4  -2   3     1372.01     1355.15     18.19 o 
  -3  -2   3      265.25      311.01      7.60 o 
  -2  -2   3        2.05        0.64      1.08 o 
  -1  -2   3     1105.36     1078.18     12.76 o 
   0  -2   3     1108.14     1052.81     13.65 o 
   1  -2   3      527.73      457.99      7.85 o 
   2  -2   3     3493.77     4015.15     33.28 o 
   3  -2   3        5.58        9.59      1.75 o 
   4  -2   3      409.59      480.10      9.96 o 
   5  -2   3      848.20      820.89     14.36 o 
   6  -2   3      264.28      277.04     10.08 o 
   7  -2   3      330.17      322.34     12.76 o 
   8  -2   3      752.58      742.94     20.06 o 
   9  -2   3      247.19      263.51     19.70 o 
  10  -2   3      178.09      169.66     17.30 o 
  11  -2   3        6.33        0.90      8.56 o 
  12  -2   3      663.72      688.84     32.58 o 
 -12  -1   3        8.53        5.27      5.86 o 
 -11  -1   3       85.71       83.11     10.59 o 
 -10  -1   3        0.84       -5.54      4.00 o 
  -9  -1   3      305.31      290.60     16.56 o 
  -8  -1   3       85.05       91.98      9.38 o 
  -7  -1   3       85.29       80.87      8.23 o 
  -6  -1   3     2148.44     2100.10     41.38 o 
  -5  -1   3       83.28       85.31      6.57 o 
  -4  -1   3    13961.54    15646.09    107.94 o 
  -3  -1   3      252.47      253.95      6.81 o 
  -2  -1   3      456.39      484.52      8.86 o 
  -1  -1   3     2379.26     2400.94     22.27 o 
   0  -1   3        5.88        6.29      1.24 o 
   1  -1   3       95.74      103.33      3.43 o 
   2  -1   3     5097.76     5450.60     46.21 o 
   3  -1   3      641.57      643.37      9.89 o 
   4  -1   3     1656.32     1607.85     19.07 o 
   5  -1   3     1982.62     2012.02     23.31 o 
   6  -1   3      202.31      223.60      7.66 o 
   7  -1   3     1206.41     1132.18     29.29 o 
   8  -1   3        0.08        0.22      3.19 o 
   9  -1   3        2.61        0.53      4.44 o 
  10  -1   3        7.74        2.99      6.76 o 
  11  -1   3      155.98      133.47     16.09 o 
  12  -1   3       36.13       34.51     10.10 o 
 -12   0   3       49.37       54.41      8.78 o 
 -11   0   3      176.71      185.90     20.46 o 
 -10   0   3        9.46        8.38      7.58 o 
  -9   0   3       19.02        6.34      4.31 o 
  -8   0   3       21.95       18.72      4.84 o 
  -7   0   3       15.63       13.86      3.87 o 
  -6   0   3     2423.54     2480.28     48.23 o 
  -5   0   3        4.10        5.05      2.46 o 
  -4   0   3     1103.70     1265.29     16.44 o 
  -3   0   3    15498.50    16531.94    115.99 o 
  -2   0   3      732.16      777.88     11.57 o 
  -1   0   3     6018.78     6239.53     46.26 o 
   0   0   3       75.33       86.75      3.42 o 
   1   0   3      339.32      334.89      6.10 o 
   2   0   3    51831.98    57122.83   1715.54 o 
   3   0   3      493.22      505.79      7.89 o 
   4   0   3      878.64      852.48     12.31 o 
   5   0   3       13.47       11.35      1.97 o 
   6   0   3       44.89       58.40      4.51 o 
   7   0   3        1.79       -2.36      1.57 o 
   8   0   3      281.23      302.23     14.30 o 
   9   0   3      881.36      864.71     36.85 o 
  10   0   3      246.09      253.03     20.31 o 
  11   0   3      115.86      107.29     14.95 o 
  12   0   3       20.10       14.73      7.46 o 
  13   0   3       32.01       26.65      9.13 o 
 -11   1   3        5.86       11.24      8.83 o 
 -10   1   3       57.76       70.31      9.11 o 
  -9   1   3      357.23      355.00     18.53 o 
  -8   1   3      637.51      647.77     23.54 o 
  -7   1   3        5.60        7.84      3.35 o 
  -6   1   3      187.14      158.00     10.40 o 
  -5   1   3      306.00      267.89     10.77 o 
  -4   1   3     7511.99     8364.36     63.82 o 
  -3   1   3      219.87      241.93      6.48 o 
  -2   1   3      872.49      923.96     12.80 o 
  -1   1   3       69.31       80.80      4.83 o 
   0   1   3      382.52      400.56      7.08 o 
   1   1   3      919.21      911.31     10.72 o 
   2   1   3     4392.40     4915.89     52.33 o 
   3   1   3      591.57      617.61      9.02 o 
   4   1   3     1181.42     1125.86     14.66 o 
   5   1   3        5.87        3.20      1.44 o 
   6   1   3      587.83      655.06     12.65 o 
   7   1   3       98.23       98.33      6.08 o 
   8   1   3       70.48       53.36      6.29 o 
   9   1   3      378.87      358.70     18.99 o 
  10   1   3      120.29      103.40     13.13 o 
  11   1   3      122.90       97.68     13.88 o 
  12   1   3       10.71       13.26      7.05 o 
  13   1   3      452.96      376.26     28.51 o 
 -11   2   3      176.78      202.60     20.80 o 
 -10   2   3       43.07       37.75      7.15 o 
  -9   2   3       10.17       10.81      4.43 o 
  -8   2   3       16.84       16.83      8.48 o 
  -7   2   3      151.42      152.70     17.40 o 
  -6   2   3       40.33       44.99      8.39 o 
  -5   2   3       12.30        9.52      2.93 o 
  -4   2   3        6.58        1.84      1.94 o 
  -3   2   3        6.96       16.57      2.21 o 
  -2   2   3       15.21       15.36      2.15 o 
  -1   2   3        0.10        1.74      3.35 o 
   0   2   3      109.93      107.32      3.90 o 
   1   2   3      789.47      754.36     10.08 o 
   2   2   3     6046.58     7052.79     50.66 o 
   3   2   3      890.72      816.25     11.47 o 
   4   2   3     1223.46     1357.55     16.93 o 
   5   2   3     1632.89     1598.33     20.09 o 
   6   2   3      281.23      255.52      8.01 o 
   7   2   3      544.31      573.23     14.65 o 
   8   2   3      828.52      854.03     20.89 o 
   9   2   3      477.25      461.41     21.48 o 
  10   2   3        0.35       -2.13      3.84 o 
  11   2   3        4.63       -0.32      4.53 o 
  12   2   3        7.55        6.81      5.73 o 
  13   2   3        1.74       -7.97      6.06 o 
 -11   3   3      178.72      176.30     14.61 o 
 -10   3   3        1.02       -1.54      3.44 o 
  -9   3   3       10.26       16.06      6.81 o 
  -8   3   3      162.70      166.05     12.77 o 
  -7   3   3      409.36      398.95     15.72 o 
  -6   3   3       44.47       53.32      6.43 o 
  -5   3   3       10.65       18.57      3.86 o 
  -4   3   3      744.82      692.49     16.34 o 
  -3   3   3     1445.61     1645.09     20.62 o 
  -2   3   3     1205.08     1297.50     16.76 o 
  -1   3   3     1484.11     1443.97     16.64 o 
   0   3   3       95.99       83.78      4.37 o 
   1   3   3        0.20       -0.14      0.73 o 
   2   3   3      330.45      342.84      7.10 o 
   3   3   3     1900.41     2012.26     21.26 o 
   4   3   3      191.07      240.65      6.92 o 
   5   3   3      753.08      755.63     13.73 o 
   6   3   3       18.80       29.69      3.15 o 
   7   3   3      367.98      338.14      9.23 o 
   8   3   3      674.85      693.91     16.59 o 
   9   3   3       49.34       50.00      7.32 o 
  10   3   3       16.22       24.81      7.29 o 
  11   3   3       16.44        8.48      7.68 o 
  12   3   3        1.96        6.88      5.86 o 
  13   3   3      145.07      159.41     29.64 o 
 -11   4   3       85.40      102.86     15.47 o 
 -10   4   3        3.02        5.92      6.10 o 
  -9   4   3      194.06      210.03     12.97 o 
  -8   4   3       23.23       22.62      4.74 o 
  -7   4   3        2.27        3.80      3.18 o 
  -6   4   3      712.82      698.86     20.07 o 
  -5   4   3        0.10       -1.63      1.91 o 
  -4   4   3     1048.28     1120.24     17.98 o 
  -3   4   3      292.22      284.76      8.20 o 
  -2   4   3      701.12      768.27     12.85 o 
  -1   4   3      554.58      604.35     12.90 o 
   0   4   3      594.72      592.79     13.61 o 
   1   4   3     1173.75     1094.46     13.07 o 
   2   4   3     1230.95     1299.95     16.07 o 
   3   4   3     6041.27     6271.72     49.77 o 
   4   4   3        1.72        2.37      1.51 o 
   5   4   3       20.10       31.43      3.55 o 
   6   4   3     1208.78     1211.37     19.44 o 
   7   4   3      183.19      198.63     11.94 o 
   8   4   3      393.76      419.12     14.88 o 
   9   4   3      106.49      102.02      9.89 o 
  10   4   3       29.88       22.12      5.75 o 
  11   4   3      163.34      150.06     16.50 o 
  12   4   3      588.38      664.80     39.29 o 
  13   4   3        0.31        1.01      7.97 o 
 -10   5   3        0.00        2.34      6.59 o 
  -9   5   3        1.04       12.43      6.18 o 
  -8   5   3      129.99      119.49     14.50 o 
  -7   5   3        5.87        4.60      5.38 o 
  -6   5   3      411.23      390.07     14.99 o 
  -5   5   3      975.67      919.75     25.42 o 
  -4   5   3     2145.89     2181.48     23.81 o 
  -3   5   3       61.38       79.90      5.63 o 
  -2   5   3      561.52      582.09     11.13 o 
  -1   5   3      509.32      448.12     13.10 o 
   0   5   3      147.46      109.80      7.20 o 
   1   5   3       49.38       33.00      4.15 o 
   2   5   3     1076.92     1206.53     15.80 o 
   3   5   3       24.28       33.01      3.65 o 
   4   5   3     4487.60     4648.97     42.70 o 
   5   5   3      441.10      490.13     11.94 o 
   6   5   3       65.40       69.58      7.03 o 
   7   5   3     1060.24     1002.49     17.08 o 
   8   5   3       11.44       14.93      3.85 o 
   9   5   3      115.29      110.87     10.06 o 
  10   5   3        0.56       -3.09      3.47 o 
  11   5   3      356.22      346.94     19.50 o 
  12   5   3       32.11       32.25      9.35 o 
  13   5   3       93.33       90.14     14.76 o 
 -10   6   3       12.46        3.79      9.70 o 
  -9   6   3      281.17      285.89     23.72 o 
  -8   6   3       12.65       16.36     10.38 o 
  -7   6   3      121.75      132.52     24.12 o 
  -6   6   3       10.87       15.24      5.59 o 
  -5   6   3      432.42      396.57     19.90 o 
  -4   6   3      885.19      880.15     21.06 o 
  -3   6   3      400.88      414.52     14.16 o 
  -2   6   3      123.89      153.22     13.49 o 
  -1   6   3     1470.64     1404.63     25.99 o 
   0   6   3      672.02      706.81     17.45 o 
   1   6   3      312.73      371.16     12.25 o 
   2   6   3     1069.84     1056.08     14.99 o 
   3   6   3     1849.65     1901.24     23.57 o 
   4   6   3      209.04      238.68      8.07 o 
   5   6   3        0.21        1.42      1.78 o 
   6   6   3     1008.32     1035.01     19.18 o 
   7   6   3       88.79       89.13      7.24 o 
   8   6   3       21.69       23.50      5.18 o 
   9   6   3      346.87      338.11     15.14 o 
  10   6   3      301.76      316.76     26.38 o 
  11   6   3        1.60        4.77      4.91 o 
  12   6   3       86.50      107.55     13.52 o 
  -9   7   3        2.96       11.78      6.32 o 
  -8   7   3       13.35        3.55      5.32 o 
  -7   7   3        0.12        4.90      5.79 o 
  -6   7   3      419.18      457.40     23.65 o 
  -5   7   3        0.07        0.83      3.97 o 
  -4   7   3      855.87      889.62     22.44 o 
  -3   7   3       64.73       59.41      7.48 o 
  -2   7   3      455.76      414.61     14.74 o 
  -1   7   3      116.04      107.70      8.80 o 
   0   7   3      715.36      739.65     19.08 o 
   1   7   3      153.66      162.45      9.98 o 
   2   7   3       77.43       55.31      6.11 o 
   3   7   3      339.06      340.92      9.29 o 
   4   7   3      995.89      990.40     17.75 o 
   5   7   3       42.08       45.21      4.91 o 
   6   7   3        2.46        3.09      2.42 o 
   7   7   3      299.99      289.82     11.01 o 
   8   7   3      471.13      436.40     14.17 o 
   9   7   3      439.95      448.41     17.51 o 
  10   7   3       14.67       11.76      6.27 o 
  11   7   3      172.52      198.22     15.82 o 
  12   7   3        1.47       -0.13      6.43 o 
  -9   8   3        9.34        9.70     11.91 o 
  -8   8   3       35.81       54.02     10.85 o 
  -7   8   3      202.82      233.14     21.32 o 
  -6   8   3        5.45        4.96      5.33 o 
  -5   8   3      162.37      146.58     15.58 o 
  -4   8   3       18.32       33.59      7.92 o 
  -3   8   3      743.03      744.38     21.36 o 
  -2   8   3      109.27       99.71      7.83 o 
  -1   8   3     1374.64     1283.82     27.70 o 
   0   8   3      863.97      851.11     21.76 o 
   1   8   3      782.00      766.09     28.83 o 
   2   8   3       22.26       24.78      4.33 o 
   3   8   3     1266.64     1098.92     30.58 o 
   4   8   3     1572.14     1602.61     30.38 o 
   5   8   3      146.40      141.01      8.22 o 
   6   8   3     1302.75     1282.27     23.38 o 
   7   8   3      934.85      865.30     19.69 o 
   8   8   3        9.47       11.81      4.03 o 
   9   8   3      146.38      148.37     10.83 o 
  10   8   3       36.87       69.07     12.82 o 
  11   8   3        5.94       10.41     10.18 o 
  12   8   3      109.10      161.12     18.47 o 
  -8   9   3        2.42       11.35     13.65 o 
  -7   9   3       63.00       79.02     13.26 o 
  -6   9   3       20.63       30.19      8.59 o 
  -5   9   3      181.78      179.86     18.15 o 
  -4   9   3      150.54      132.46     14.99 o 
  -3   9   3      213.76      205.48     13.36 o 
  -2   9   3      832.08      843.69     23.56 o 
  -1   9   3      351.88      355.18     12.82 o 
   0   9   3       17.70       24.69      5.52 o 
   1   9   3     1379.24     1291.33     28.49 o 
   2   9   3       14.04       12.40      3.81 o 
   3   9   3      890.93      851.43     22.70 o 
   4   9   3      279.20      292.70     20.59 o 
   5   9   3      207.93      216.00     13.18 o 
   6   9   3        8.38       15.13      4.46 o 
   7   9   3      320.21      297.19     15.79 o 
   8   9   3      635.09      674.20     18.94 o 
   9   9   3        0.05       -4.56      5.95 o 
  10   9   3       82.45       90.40     19.00 o 
  11   9   3        0.47       10.88     11.29 o 
  -7  10   3      271.21      267.78     24.16 o 
  -6  10   3       33.11       28.87     14.20 o 
  -5  10   3       18.45       15.41      6.70 o 
  -4  10   3      205.59      199.73     18.73 o 
  -3  10   3      125.97      120.18     11.69 o 
  -2  10   3       11.13       11.58      4.57 o 
  -1  10   3      612.10      607.35     24.59 o 
   0  10   3       16.62       22.46      7.60 o 
   1  10   3      435.86      415.02     14.48 o 
   2  10   3      547.48      562.15     19.30 o 
   3  10   3      443.38      438.12     17.17 o 
   4  10   3        0.89       -2.38      3.11 o 
   5  10   3      345.36      362.78     16.18 o 
   6  10   3       54.64       52.03     16.29 o 
   7  10   3       42.71       27.76      7.61 o 
   8  10   3        3.16        6.98      4.62 o 
   9  10   3       54.87       75.88     17.12 o 
  -6  11   3       79.16       99.61     15.41 o 
  -5  11   3      159.98      203.83     20.36 o 
  -4  11   3      326.01      355.78     27.53 o 
  -3  11   3      113.45       96.21     10.55 o 
  -2  11   3      367.96      373.88     18.21 o 
  -1  11   3       97.09       88.02     16.02 o 
   0  11   3      153.16      162.25     13.18 o 
   1  11   3        4.52        5.63      4.32 o 
   2  11   3      147.15      144.06     10.78 o 
   3  11   3       89.66       78.01      8.10 o 
   4  11   3      238.58      192.79     14.32 o 
   5  11   3       19.09       26.70      6.30 o 
   6  11   3      239.26      264.49     16.55 o 
   7  11   3      233.14      212.66     15.54 o 
   8  11   3      201.88      188.98     18.11 o 
   9  11   3      143.88      167.34     17.85 o 
  -5  12   3       82.35      108.03     19.12 o 
  -4  12   3        9.46        1.70      5.74 o 
  -3  12   3       26.00       20.41      5.76 o 
  -2  12   3      186.56      181.63     14.78 o 
  -1  12   3      283.75      269.78     17.16 o 
   0  12   3        0.58       -2.70      4.16 o 
   1  12   3        7.59        8.69      4.68 o 
   2  12   3      121.79      140.01     16.18 o 
   3  12   3       47.57       40.87      8.69 o 
   4  12   3       30.93       38.25     10.59 o 
   5  12   3        6.35        7.58      8.82 o 
   6  12   3      221.10      213.57     29.79 o 
   7  12   3        6.22        9.83      6.46 o 
   8  12   3       25.52       20.26     15.03 o 
   9  12   3        2.60        4.72      6.97 o 
  -4  13   3        0.12       -1.51      7.05 o 
  -3  13   3       68.83       96.49     31.17 o 
  -2  13   3       23.81       34.64      7.76 o 
  -1  13   3       79.54      102.23     14.04 o 
   0  13   3      168.76      185.69     18.93 o 
   1  13   3       21.67       16.14      9.68 o 
   2  13   3       52.01       54.21     11.03 o 
   3  13   3       66.66       68.12     12.18 o 
   4  13   3      239.44      244.97     21.56 o 
   5  13   3       35.43       30.95      9.82 o 
   6  13   3      130.89      124.96     16.38 o 
   7  13   3       33.46       36.61     10.20 o 
   8  13   3      148.55      199.72     20.59 o 
  -2  14   3        6.05        5.40     17.35 o 
  -1  14   3      140.03      144.26     18.88 o 
   0  14   3      290.72      300.71     33.14 o 
   1  14   3        5.68        7.90      6.41 o 
   2  14   3        0.88        2.88      8.21 o 
   3  14   3     1315.99     1340.32     45.00 o 
   4  14   3       30.28       22.66      9.88 o 
   5  14   3      277.92      304.18     24.87 o 
   6  14   3      664.93      717.23     33.32 o 
   2  15   3      202.93      227.63     22.79 o 
   3  15   3        0.41      -12.76      8.71 o 
  -4 -14   4       49.93       45.45     11.37 o 
  -3 -14   4       21.15       14.30      8.16 o 
  -2 -14   4      118.55      143.17     18.21 o 
  -1 -14   4      275.80      288.56     25.02 o 
   0 -14   4        9.86       16.51      8.06 o 
   1 -14   4       16.82       10.81      7.48 o 
  -6 -13   4      124.72      123.50     17.01 o 
  -5 -13   4       33.66       47.45     10.67 o 
  -4 -13   4      114.96      134.30     24.97 o 
  -3 -13   4        3.55       -2.10     17.50 o 
  -2 -13   4      133.12      160.46     27.59 o 
  -1 -13   4       44.93       56.75     10.15 o 
   0 -13   4        0.94       -4.29      5.20 o 
   1 -13   4        0.18        2.16      8.21 o 
   2 -13   4        0.74       -4.17      9.91 o 
   3 -13   4        0.39       12.97      9.70 o 
   4 -13   4      100.50      118.83     19.76 o 
  -7 -12   4        1.84       26.00     11.76 o 
  -6 -12   4       30.55       40.45      9.12 o 
  -5 -12   4        0.03       -5.73      4.89 o 
  -4 -12   4       56.49       50.87     10.20 o 
  -3 -12   4       24.38        7.20     10.68 o 
  -2 -12   4       27.39       37.84      8.89 o 
  -1 -12   4      232.13      233.84     22.79 o 
   0 -12   4      211.56      221.86     19.94 o 
   1 -12   4        0.30       -0.08      5.59 o 
   2 -12   4      203.71      199.12     18.90 o 
   3 -12   4      243.73      240.35     20.88 o 
   4 -12   4        6.22        7.11      6.65 o 
   5 -12   4       23.78       32.53     14.79 o 
  -8 -11   4        7.47       -0.95      5.02 o 
  -7 -11   4       16.08       19.23      7.62 o 
  -6 -11   4      186.30      214.99     15.97 o 
  -5 -11   4      111.17      118.41     11.91 o 
  -4 -11   4       28.63       27.75      6.15 o 
  -3 -11   4      112.23      115.11     11.21 o 
  -2 -11   4      255.53      290.30     33.47 o 
  -1 -11   4       18.73        9.26      5.73 o 
   0 -11   4        4.00        6.23      5.73 o 
   1 -11   4       16.02       26.79      7.16 o 
   2 -11   4      211.64      231.54     19.39 o 
   3 -11   4      197.49      207.38     18.43 o 
   4 -11   4        5.94       14.70     11.65 o 
   5 -11   4       12.93       11.04      6.92 o 
  -9 -10   4       11.69        0.93      6.13 o 
  -8 -10   4       55.95       65.61     11.91 o 
  -7 -10   4       54.91       42.30     19.03 o 
  -6 -10   4       77.72       70.86      9.14 o 
  -5 -10   4      154.47      137.60     12.19 o 
  -4 -10   4        2.47        0.15      3.83 o 
  -3 -10   4      487.75      490.05     18.30 o 
  -2 -10   4      365.93      356.08     15.38 o 
  -1 -10   4      845.04      803.14     22.92 o 
   0 -10   4       71.57       52.54      7.30 o 
   1 -10   4       25.40       24.21      5.31 o 
   2 -10   4      114.34      112.46     13.26 o 
   3 -10   4        5.58        2.91      4.60 o 
   4 -10   4      211.22      225.64     18.43 o 
   5 -10   4       15.74       16.03      6.23 o 
   6 -10   4       24.01       24.82     10.06 o 
 -10  -9   4       81.65       49.43     11.38 o 
  -9  -9   4       94.48       90.27     13.84 o 
  -8  -9   4      160.33      179.59     18.66 o 
  -7  -9   4       46.22       33.66      6.66 o 
  -6  -9   4      103.51       79.10     12.04 o 
  -5  -9   4       18.35       23.66      5.79 o 
  -4  -9   4        6.36        8.49      4.43 o 
  -3  -9   4      226.69      204.09     12.92 o 
  -2  -9   4       97.26      102.29      9.46 o 
  -1  -9   4     1875.85     1813.85     34.13 o 
   0  -9   4     2527.29     2422.53     52.68 o 
   1  -9   4       62.55       75.97      8.19 o 
   2  -9   4     3308.44     3159.75     46.86 o 
   3  -9   4       62.66       69.33     10.89 o 
   4  -9   4      464.66      439.48     17.09 o 
   5  -9   4      202.52      192.40     13.13 o 
   6  -9   4      106.32      126.52     18.76 o 
   7  -9   4      213.98      274.62     30.88 o 
   8  -9   4       13.94       11.70     10.18 o 
   9  -9   4       84.39       94.29     20.88 o 
 -10  -8   4       52.15       65.54     12.70 o 
  -9  -8   4       13.69       17.98      9.18 o 
  -8  -8   4      276.89      319.79     23.59 o 
  -7  -8   4       45.16       64.80     16.26 o 
  -6  -8   4       38.91       43.01      7.68 o 
  -5  -8   4       76.49       85.73      9.35 o 
  -4  -8   4      167.24      154.52     11.57 o 
  -3  -8   4      420.94      365.73     14.57 o 
  -2  -8   4       50.30       66.34      7.38 o 
  -1  -8   4     1428.58     1307.80     27.03 o 
   0  -8   4       37.92       32.58      4.96 o 
   1  -8   4      293.67      285.07     12.06 o 
   2  -8   4      247.04      241.96     11.54 o 
   3  -8   4        0.59        2.72      7.03 o 
   4  -8   4      162.55      185.46     10.14 o 
   5  -8   4      428.83      419.38     21.25 o 
   6  -8   4       96.66      107.04      8.92 o 
   7  -8   4        8.55        6.71     13.32 o 
   8  -8   4        1.09       -4.72      6.50 o 
   9  -8   4        1.21       -7.94      7.82 o 
 -11  -7   4       91.59       93.37     14.84 o 
 -10  -7   4       36.33       34.96      8.92 o 
  -9  -7   4      113.29      103.29     14.40 o 
  -8  -7   4       17.81        6.63      7.15 o 
  -7  -7   4      129.77      114.40     13.85 o 
  -6  -7   4      109.64      123.28      9.34 o 
  -5  -7   4      227.56      214.16     12.83 o 
  -4  -7   4        9.45        7.59      3.43 o 
  -3  -7   4       38.32       37.82      5.46 o 
  -2  -7   4      101.96      115.78      8.95 o 
  -1  -7   4        0.11        0.14      2.67 o 
   0  -7   4      161.95      140.85      9.37 o 
   1  -7   4      107.85      111.43      8.49 o 
   2  -7   4        5.95        3.93      3.24 o 
   3  -7   4       34.15       41.40      4.56 o 
   4  -7   4     1320.74     1290.96     31.00 o 
   5  -7   4      124.30      131.51      8.90 o 
   6  -7   4        4.40        8.00      3.42 o 
   7  -7   4      454.23      473.19     37.67 o 
   8  -7   4      254.78      242.67     19.73 o 
   9  -7   4        0.52        5.17      5.98 o 
  10  -7   4      145.22      161.75     18.40 o 
 -11  -6   4       18.69       26.05      8.71 o 
 -10  -6   4        0.54       -5.43      4.80 o 
  -9  -6   4        4.39        2.93      5.57 o 
  -8  -6   4       92.20       96.53     21.67 o 
  -7  -6   4      264.32      264.64     19.67 o 
  -6  -6   4      740.58      721.88     20.34 o 
  -5  -6   4      751.91      790.37     18.79 o 
  -4  -6   4      852.41      782.62     23.90 o 
  -3  -6   4      289.93      307.48     16.92 o 
  -2  -6   4      323.84      282.05     11.10 o 
  -1  -6   4     1399.54     1230.03     23.64 o 
   0  -6   4     1028.13     1081.22     21.84 o 
   1  -6   4      442.95      417.50     10.00 o 
   2  -6   4       77.80       79.83      5.63 o 
   3  -6   4      390.05      336.55     10.20 o 
   4  -6   4      151.26      188.02      8.93 o 
   5  -6   4       66.33       84.48      6.75 o 
   6  -6   4      263.56      264.96     11.25 o 
   7  -6   4      526.27      479.15     22.15 o 
   8  -6   4       15.83       15.64      6.57 o 
   9  -6   4       44.36       52.15     10.53 o 
  10  -6   4      211.26      247.84     29.91 o 
  11  -6   4        2.08        9.82      7.82 o 
 -11  -5   4        5.09        4.88      6.97 o 
 -10  -5   4       24.86       15.71      6.84 o 
  -9  -5   4      132.98      163.27     17.49 o 
  -8  -5   4       65.72       73.38     11.14 o 
  -7  -5   4        5.68        0.51      7.94 o 
  -6  -5   4     1427.90     1384.09     37.14 o 
  -5  -5   4     1183.38     1131.32     33.45 o 
  -4  -5   4      570.73      618.21     16.80 o 
  -3  -5   4      448.65      449.28     13.74 o 
  -2  -5   4     1336.38     1284.54     28.60 o 
  -1  -5   4     1358.74     1287.48     23.11 o 
   0  -5   4       44.99       40.40      2.82 o 
   1  -5   4     1129.27     1229.92     17.31 o 
   2  -5   4     1861.70     1863.13     24.45 o 
   3  -5   4      286.34      251.18      8.30 o 
   4  -5   4      734.11      751.16     15.18 o 
   5  -5   4     1487.14     1434.09     22.79 o 
   6  -5   4      371.83      371.87     11.73 o 
   7  -5   4        1.39       -1.84      3.78 o 
   8  -5   4       90.08       69.03     10.75 o 
   9  -5   4       77.14       67.18     11.21 o 
  10  -5   4        0.18        9.44      7.29 o 
  11  -5   4      117.50      109.11     15.85 o 
 -11  -4   4      390.31      397.69     27.79 o 
 -10  -4   4        9.31       18.78      7.32 o 
  -9  -4   4       60.53       48.47      9.26 o 
  -8  -4   4      130.99      129.61     14.45 o 
  -7  -4   4       16.72        7.70      4.78 o 
  -6  -4   4     1020.43      942.15     38.44 o 
  -5  -4   4      116.45      108.51      6.56 o 
  -4  -4   4       95.87      110.70      5.71 o 
  -3  -4   4     4719.18     4884.02     48.16 o 
  -2  -4   4      709.12      720.33     16.28 o 
  -1  -4   4      734.90      725.24     15.92 o 
   0  -4   4       26.91       27.55      2.28 o 
   1  -4   4      115.68      101.76      4.73 o 
   2  -4   4       74.33       83.27      4.96 o 
   3  -4   4      619.06      590.56     12.11 o 
   4  -4   4       73.66       94.15      5.91 o 
   5  -4   4       62.61       70.13      5.58 o 
   6  -4   4      175.57      177.46      9.75 o 
   7  -4   4     1128.01     1106.18     32.44 o 
   8  -4   4      179.43      159.86     22.41 o 
   9  -4   4      254.46      273.42     21.13 o 
  10  -4   4      111.51      100.61     14.14 o 
  11  -4   4        3.46        3.79      6.57 o 
  12  -4   4       85.79       87.00     15.03 o 
 -11  -3   4       85.82       92.34     13.42 o 
 -10  -3   4        5.07        0.83      4.97 o 
  -9  -3   4      261.85      239.15     36.58 o 
  -8  -3   4      265.03      243.40     17.62 o 
  -7  -3   4       92.37      115.17      9.86 o 
  -6  -3   4     1160.87     1176.71     24.85 o 
  -5  -3   4      188.24      186.92      7.59 o 
  -4  -3   4      161.58      185.90      7.55 o 
  -3  -3   4        2.46        2.45      1.47 o 
  -2  -3   4      273.95      325.53      7.38 o 
  -1  -3   4      375.59      334.91      6.65 o 
   0  -3   4       27.94       37.43      3.69 o 
   1  -3   4      450.02      487.96      9.29 o 
   2  -3   4     4788.05     4926.18     43.19 o 
   3  -3   4      564.35      606.20     11.52 o 
   4  -3   4      687.53      800.07     14.08 o 
   5  -3   4       27.66       19.99      2.88 o 
   6  -3   4       29.27       27.09      3.64 o 
   7  -3   4       69.23       67.32      7.21 o 
   8  -3   4      374.85      386.07     46.85 o 
   9  -3   4      492.59      486.44     23.75 o 
  10  -3   4        2.65       -4.34     11.32 o 
  11  -3   4       24.42       12.99      7.31 o 
  12  -3   4        3.09        5.69      7.49 o 
 -11  -2   4        7.61        5.84      6.67 o 
 -10  -2   4      152.68      204.36     19.13 o 
  -9  -2   4       64.53       64.60     13.48 o 
  -8  -2   4       33.36       30.09      5.93 o 
  -7  -2   4      684.79      707.48     20.57 o 
  -6  -2   4      299.38      283.06     12.54 o 
  -5  -2   4      651.45      609.89     14.38 o 
  -4  -2   4       94.52       76.90      5.11 o 
  -3  -2   4      118.82       73.48      4.67 o 
  -2  -2   4      159.78      158.33      5.65 o 
  -1  -2   4       65.87       73.34      3.59 o 
   0  -2   4     1535.28     1661.28     18.34 o 
   1  -2   4      590.07      588.82      9.76 o 
   2  -2   4       87.94      124.71      4.62 o 
   3  -2   4       24.46       26.71      2.76 o 
   4  -2   4      378.20      490.20     10.15 o 
   5  -2   4       26.56       36.62      4.81 o 
   6  -2   4      141.47      129.03      8.08 o 
   7  -2   4       17.48       17.29      3.94 o 
   8  -2   4      246.21      223.54     17.16 o 
   9  -2   4       51.43       48.38      9.47 o 
  10  -2   4        3.54        0.02      4.76 o 
  11  -2   4      183.88      216.87     23.06 o 
  12  -2   4        0.33        1.95      7.16 o 
 -11  -1   4       27.48       24.21      6.30 o 
 -10  -1   4       57.24       66.77     10.17 o 
  -9  -1   4      100.87       92.91     10.58 o 
  -8  -1   4       29.79       19.51      5.08 o 
  -7  -1   4       13.02       19.79      4.35 o 
  -6  -1   4      832.05      843.27     21.83 o 
  -5  -1   4     2373.68     2426.05     41.39 o 
  -4  -1   4      864.49      907.67     15.30 o 
  -3  -1   4     1643.20     1700.83     21.17 o 
  -2  -1   4      785.66      947.68     16.06 o 
  -1  -1   4      113.52      119.40      4.76 o 
   0  -1   4       26.19       25.00      2.50 o 
   1  -1   4      979.92      927.98     12.24 o 
   2  -1   4     4129.09     4489.98     49.14 o 
   3  -1   4     2380.51     2494.95     23.89 o 
   4  -1   4      969.41     1077.77     14.64 o 
   5  -1   4      161.05      146.86      5.85 o 
   6  -1   4     1601.18     1609.07     21.77 o 
   7  -1   4       86.98       98.46      8.82 o 
   8  -1   4       80.76       84.19     11.05 o 
   9  -1   4      400.46      388.75     20.74 o 
  10  -1   4      390.24      374.27     22.80 o 
  11  -1   4       59.58       44.47      9.98 o 
  12  -1   4        0.10        9.58      6.53 o 
 -11   0   4        3.92        4.63      4.84 o 
 -10   0   4       37.57       35.08      7.56 o 
  -9   0   4        0.12        0.29      3.39 o 
  -8   0   4        8.79        9.43      4.52 o 
  -7   0   4      519.26      495.79     17.49 o 
  -6   0   4      638.55      677.38     19.19 o 
  -5   0   4       78.77       78.12     13.26 o 
  -4   0   4     1191.71     1123.85     16.65 o 
  -3   0   4      390.30      364.12      8.95 o 
  -2   0   4     2340.84     2457.95     25.46 o 
  -1   0   4     3873.57     3970.98     53.76 o 
   0   0   4       71.83       83.96      4.14 o 
   1   0   4     6624.42     6902.24     68.18 o 
   2   0   4      845.78      925.42     15.83 o 
   3   0   4       37.00       34.17      3.94 o 
   4   0   4     5028.60     5562.73     49.72 o 
   5   0   4      489.99      481.48      9.67 o 
   6   0   4       28.82       23.30      2.93 o 
   7   0   4      401.40      372.54     13.53 o 
   8   0   4       31.97       37.00      7.78 o 
   9   0   4      398.79      395.40     20.90 o 
  10   0   4      246.32      213.62     19.11 o 
  11   0   4       27.18       32.51      9.07 o 
  12   0   4      296.18      243.42     22.41 o 
  13   0   4        4.62       -2.11      7.64 o 
 -11   1   4       42.28       74.77     10.32 o 
 -10   1   4       48.66       38.31     11.65 o 
  -9   1   4      252.82      276.78     17.07 o 
  -8   1   4       29.13       41.82      7.11 o 
  -7   1   4      415.59      424.06     16.17 o 
  -6   1   4     1593.97     1580.17     30.85 o 
  -5   1   4      982.01      949.46     21.58 o 
  -4   1   4     3588.44     3718.54     35.87 o 
  -3   1   4      929.76     1041.05     15.60 o 
  -2   1   4       77.81      104.93      9.86 o 
  -1   1   4     1825.53     1774.79     19.87 o 
   0   1   4      238.42      253.18      7.02 o 
   1   1   4      249.59      255.42      6.07 o 
   2   1   4     8239.49     9173.28     69.75 o 
   3   1   4       57.53       64.07      6.18 o 
   4   1   4     4500.06     4946.31     45.19 o 
   5   1   4      300.37      290.49      7.40 o 
   6   1   4      211.41      211.85      7.17 o 
   7   1   4      205.81      180.30      7.57 o 
   8   1   4       17.68       14.01      5.28 o 
   9   1   4       43.76       45.74      8.58 o 
  10   1   4       13.05        4.37      5.50 o 
  11   1   4       96.98       97.71     13.52 o 
  12   1   4      215.46      208.80     24.70 o 
  13   1   4       36.78       31.02      9.50 o 
 -11   2   4       87.46      101.13     17.00 o 
 -10   2   4       29.36       26.35      6.14 o 
  -9   2   4      271.59      245.75     16.51 o 
  -8   2   4        0.01       -1.94      2.98 o 
  -7   2   4      198.58      202.04     13.08 o 
  -6   2   4      468.58      494.22     16.60 o 
  -5   2   4      203.78      172.77     10.47 o 
  -4   2   4      215.72      199.17      9.30 o 
  -3   2   4      233.57      212.80      6.85 o 
  -2   2   4      395.18      461.82      9.69 o 
  -1   2   4      504.73      448.96      9.01 o 
   0   2   4     2029.67     2097.85     21.63 o 
   1   2   4       11.49        9.81      1.69 o 
   2   2   4       87.27       69.14      3.20 o 
   3   2   4     1481.11     1559.60     18.41 o 
   4   2   4      525.36      584.77     10.24 o 
   5   2   4      542.07      508.54     10.42 o 
   6   2   4        6.68       12.86      2.83 o 
   7   2   4      410.19      398.88     10.71 o 
   8   2   4       47.14       47.84      8.27 o 
   9   2   4      796.02      878.90     30.33 o 
  10   2   4      292.58      274.01     20.62 o 
  11   2   4       60.36       70.23     11.42 o 
  12   2   4      181.70      149.38     17.48 o 
  13   2   4       21.34       10.88      7.67 o 
 -11   3   4       44.76       49.30     10.54 o 
 -10   3   4        5.61        2.99      6.48 o 
  -9   3   4       11.59       10.26      7.74 o 
  -8   3   4       22.48       31.65      5.57 o 
  -7   3   4       32.78       33.68      6.07 o 
  -6   3   4     1205.40     1119.29     25.86 o 
  -5   3   4        0.04        1.73      2.22 o 
  -4   3   4       29.90       26.04      3.22 o 
  -3   3   4       22.73       36.33      3.52 o 
  -2   3   4      803.97      823.77     13.64 o 
  -1   3   4     2824.15     2943.47     29.59 o 
   0   3   4       80.91       73.27      3.71 o 
   1   3   4       19.49       18.22      2.62 o 
   2   3   4     2986.92     3216.10     34.08 o 
   3   3   4     1346.13     1355.55     17.00 o 
   4   3   4        7.25       23.92      2.80 o 
   5   3   4        4.06        8.46      3.37 o 
   6   3   4      888.34      929.88     18.99 o 
   7   3   4      194.22      186.44      7.87 o 
   8   3   4       11.07        7.24      3.35 o 
   9   3   4      455.60      417.17     20.52 o 
  10   3   4        4.38       12.88      5.65 o 
  11   3   4       58.18       71.79     11.60 o 
  12   3   4       71.91       78.59     13.10 o 
  13   3   4        4.87        1.81      7.05 o 
 -10   4   4      102.12      103.36     14.64 o 
  -9   4   4        4.05        4.21      5.53 o 
  -8   4   4        1.21       -1.12      3.44 o 
  -7   4   4      412.47      394.54     16.77 o 
  -6   4   4      598.35      597.43     18.92 o 
  -5   4   4       75.84       77.78      7.49 o 
  -4   4   4       13.34       11.92      3.01 o 
  -3   4   4     2551.16     2471.81     28.43 o 
  -2   4   4      206.87      198.00      6.64 o 
  -1   4   4     1192.02     1273.53     16.58 o 
   0   4   4       15.87       20.65      1.95 o 
   1   4   4      620.06      677.09     10.70 o 
   2   4   4        6.80        5.77      1.47 o 
   3   4   4        6.09       22.18      2.69 o 
   4   4   4     2147.69     2390.03     26.46 o 
   5   4   4      293.17      285.29      8.47 o 
   6   4   4      112.40      122.04      6.78 o 
   7   4   4       56.72       60.85      5.38 o 
   8   4   4       18.02       16.43      4.03 o 
   9   4   4      127.79      121.33     13.54 o 
  10   4   4      260.24      283.81     20.48 o 
  11   4   4       69.86       67.56     11.34 o 
  12   4   4       11.35        5.48      6.00 o 
  13   4   4      262.92      254.35     32.79 o 
 -10   5   4       35.79       35.17      8.98 o 
  -9   5   4       53.87       52.47     11.06 o 
  -8   5   4       87.59       77.86     12.26 o 
  -7   5   4       12.92        4.53      4.24 o 
  -6   5   4      893.45      836.09     30.32 o 
  -5   5   4      244.79      188.01     15.83 o 
  -4   5   4     2214.14     2284.53     29.22 o 
  -3   5   4      668.18      678.40     13.75 o 
  -2   5   4      748.45      762.31     13.56 o 
  -1   5   4     1232.11     1286.23     16.34 o 
   0   5   4      155.33      127.65      8.09 o 
   1   5   4      167.89      162.27      8.36 o 
   2   5   4      112.87      102.86      4.59 o 
   3   5   4       18.67        9.44      1.99 o 
   4   5   4      344.34      388.85      8.98 o 
   5   5   4       51.51       52.82      5.34 o 
   6   5   4      378.33      327.74     10.03 o 
   7   5   4      119.96       97.19      6.91 o 
   8   5   4     1424.04     1476.72     29.83 o 
   9   5   4       54.91       48.10      8.66 o 
  10   5   4       53.19       43.69      8.99 o 
  11   5   4      235.29      219.28     19.85 o 
  12   5   4       29.25       41.62      9.81 o 
  13   5   4        0.25       14.52      9.50 o 
  -9   6   4      122.23      117.38     16.05 o 
  -8   6   4      156.70      127.34     15.42 o 
  -7   6   4       73.07       90.72     16.29 o 
  -6   6   4       11.14        7.12      6.50 o 
  -5   6   4      203.26      199.29     17.32 o 
  -4   6   4        1.10       -1.13      4.00 o 
  -3   6   4       82.30       83.73      8.00 o 
  -2   6   4      375.66      318.58     12.53 o 
  -1   6   4      212.40      243.82     11.32 o 
   0   6   4     1476.19     1423.03     26.31 o 
   1   6   4     3611.54     3531.10     44.86 o 
   2   6   4      717.05      851.20     13.02 o 
   3   6   4      577.86      604.06     13.85 o 
   4   6   4     1430.31     1423.88     20.81 o 
   5   6   4     1274.41     1245.84     20.23 o 
   6   6   4        1.34       -1.87      3.20 o 
   7   6   4      208.71      223.08      8.65 o 
   8   6   4      119.66      138.05     13.22 o 
   9   6   4      521.54      531.96     23.48 o 
  10   6   4       31.10       31.76      8.11 o 
  11   6   4       66.81       76.76     12.22 o 
  12   6   4      114.46      138.99     17.02 o 
  -9   7   4        1.84       -4.75     13.59 o 
  -8   7   4       16.75       17.88      7.59 o 
  -7   7   4      818.85      780.85     32.99 o 
  -6   7   4       65.69       52.04     12.68 o 
  -5   7   4        0.37       -4.89      6.09 o 
  -4   7   4      354.84      347.95     20.22 o 
  -3   7   4      180.26      166.31     12.47 o 
  -2   7   4        4.49        9.48      3.55 o 
  -1   7   4       53.57       49.03      6.28 o 
   0   7   4        2.40        2.52      2.58 o 
   1   7   4       12.05       14.18      3.36 o 
   2   7   4       42.58       31.22      4.74 o 
   3   7   4        6.13        9.51      2.81 o 
   4   7   4      163.28      163.07      7.28 o 
   5   7   4      477.94      436.83     11.95 o 
   6   7   4      419.35      431.45     10.97 o 
   7   7   4      194.45      196.56     12.14 o 
   8   7   4        2.90        9.82      3.11 o 
   9   7   4       63.91       57.34      7.99 o 
  10   7   4       20.93       15.91      6.90 o 
  11   7   4      175.22      185.43     18.87 o 
  12   7   4        3.64        0.15     10.47 o 
  -8   8   4       70.01       54.40     11.73 o 
  -7   8   4        1.55        2.99      5.98 o 
  -6   8   4       16.37       28.29      7.68 o 
  -5   8   4       98.40       65.04     12.56 o 
  -4   8   4       23.75       35.64      8.04 o 
  -3   8   4        5.48        4.72      2.92 o 
  -2   8   4        0.91       -1.78      2.52 o 
  -1   8   4      999.69      933.51     37.01 o 
   0   8   4      276.75      273.51     13.17 o 
   1   8   4      947.25      868.09     30.80 o 
   2   8   4      257.15      258.51     12.37 o 
   3   8   4      224.93      214.36     12.27 o 
   4   8   4        4.21        4.75      2.90 o 
   5   8   4      213.37      218.20     12.85 o 
   6   8   4      523.54      481.19     17.12 o 
   7   8   4      580.32      582.18     13.04 o 
   8   8   4        7.37        6.66      3.10 o 
   9   8   4      368.66      353.29     14.48 o 
  10   8   4       42.85       41.88      7.44 o 
  11   8   4       55.05       42.84      9.57 o 
  12   8   4      182.90      244.04     31.23 o 
  -8   9   4       34.80       24.12      9.07 o 
  -7   9   4       34.08       42.01      9.91 o 
  -6   9   4       33.90       37.91     20.97 o 
  -5   9   4       11.71        9.67     11.91 o 
  -4   9   4       79.96       88.00     12.64 o 
  -3   9   4       50.32       46.62      7.36 o 
  -2   9   4       77.25       68.61      7.95 o 
  -1   9   4      245.79      260.75     15.00 o 
   0   9   4     3348.84     3276.54     93.93 o 
   1   9   4      203.21      190.62     12.85 o 
   2   9   4      883.02      868.01     23.48 o 
   3   9   4      788.02      777.53     22.25 o 
   4   9   4     1351.32     1366.38     30.09 o 
   5   9   4      476.48      451.00     16.98 o 
   6   9   4      294.73      295.72     15.69 o 
   7   9   4       45.54       48.34      7.46 o 
   8   9   4      765.42      775.49     20.78 o 
   9   9   4      105.05       99.96     13.44 o 
  -7  10   4      171.35      162.01     19.71 o 
  -6  10   4        1.02       -7.83      5.22 o 
  -5  10   4      148.64      129.79     17.17 o 
  -4  10   4        7.76        7.34      5.14 o 
  -3  10   4       27.52       26.58      6.25 o 
  -2  10   4       64.49       79.11      9.31 o 
  -1  10   4      196.03      217.02     12.99 o 
   0  10   4      445.90      387.99     22.15 o 
   1  10   4     1695.09     1629.33     34.82 o 
   2  10   4        0.67        3.17      3.40 o 
   3  10   4      827.39      876.13     24.80 o 
   4  10   4      958.17      921.59     25.81 o 
   5  10   4       65.01       75.22      8.94 o 
   6  10   4     1035.88     1009.17     36.70 o 
   7  10   4       71.15       89.42     10.92 o 
   8  10   4      169.18      177.61     17.16 o 
   9  10   4        6.29        0.88      8.94 o 
  -6  11   4       45.99       48.31     11.59 o 
  -5  11   4      102.90      132.29     17.34 o 
  -4  11   4       48.41       57.14     11.02 o 
  -3  11   4      122.44      142.14     17.88 o 
  -2  11   4      196.68      209.24     15.58 o 
  -1  11   4      247.58      271.57     16.78 o 
   0  11   4       43.85       41.27      6.17 o 
   1  11   4       56.61       61.34      7.22 o 
   2  11   4       13.55       21.98      5.80 o 
   3  11   4       35.31       34.11      6.53 o 
   4  11   4      161.11      143.98     12.74 o 
   5  11   4       17.08       24.88      8.07 o 
   6  11   4       73.24      101.39     13.56 o 
   7  11   4        6.03       12.76      6.52 o 
   8  11   4      164.71      183.33     18.26 o 
   9  11   4       65.58       80.79     13.09 o 
  -5  12   4      112.50      121.43     17.20 o 
  -4  12   4        5.67        7.55      6.68 o 
  -3  12   4      126.61      127.55     16.55 o 
  -2  12   4      177.93      177.22     14.82 o 
  -1  12   4        0.03        2.11      4.79 o 
   0  12   4      278.33      305.96     18.40 o 
   1  12   4      183.86      176.27     14.37 o 
   2  12   4        8.55       14.15      4.40 o 
   3  12   4      588.91      569.00     22.84 o 
   4  12   4      116.62      126.71     12.69 o 
   5  12   4        0.66       -4.76      6.39 o 
   6  12   4       43.32       63.04     10.93 o 
   7  12   4       59.38       58.21      9.10 o 
   8  12   4       89.50      110.65     12.24 o 
   9  12   4        0.57       -4.00      9.29 o 
  -3  13   4       13.43       18.07     11.09 o 
  -2  13   4       57.70       52.26      9.09 o 
  -1  13   4      158.08      185.08     15.84 o 
   0  13   4        7.62       15.24      6.16 o 
   1  13   4        0.83        0.01     10.79 o 
   2  13   4       15.94       13.67      7.00 o 
   3  13   4       45.10       54.74     10.69 o 
   4  13   4       15.51       15.47     11.91 o 
   5  13   4       22.87       19.36      7.59 o 
   6  13   4       25.49       28.78      8.84 o 
   7  13   4      157.03      193.37     20.04 o 
   8  13   4       97.28      117.87     24.17 o 
  -1  14   4       61.43       75.79     12.75 o 
   0  14   4       17.79       13.33      7.67 o 
   1  14   4       95.78       80.98     28.20 o 
   2  14   4       23.03       34.93      9.84 o 
   3  14   4       95.28      150.63     18.30 o 
   4  14   4       33.80       35.09     10.00 o 
   5  14   4      266.62      230.82     22.48 o 
   6  14   4        5.87       13.97     11.88 o 
  -2 -14   5      259.66      300.38     28.50 o 
  -1 -14   5      349.67      394.52     29.18 o 
   0 -14   5       15.08       -6.84      6.49 o 
  -5 -13   5        0.16       -2.60      6.86 o 
  -4 -13   5        5.58        5.65      9.85 o 
  -3 -13   5      269.85      313.38     32.97 o 
  -2 -13   5       50.06       68.79     17.76 o 
  -1 -13   5       23.79       36.00     12.79 o 
   0 -13   5      820.91      881.68     35.78 o 
   1 -13   5        4.11        0.99      5.93 o 
   2 -13   5      213.37      208.05     22.44 o 
   3 -13   5      100.16      141.72     16.73 o 
  -7 -12   5       29.07       49.62     11.23 o 
  -6 -12   5        6.27        7.68      5.69 o 
  -5 -12   5      120.42      141.85     17.61 o 
  -4 -12   5       44.31       50.76     10.64 o 
  -3 -12   5       53.51       67.02     11.51 o 
  -2 -12   5        6.02       -2.01      4.34 o 
  -1 -12   5       51.71       46.25     10.07 o 
   0 -12   5       51.63       56.07     11.23 o 
   1 -12   5        4.34       10.46      5.97 o 
   2 -12   5        5.72        3.57      5.13 o 
   3 -12   5        3.32       -2.42      5.44 o 
   4 -12   5        3.53       11.96      7.71 o 
   5 -12   5      202.57      224.51     30.82 o 
  -8 -11   5      102.82      115.77     16.34 o 
  -7 -11   5        2.52       -2.88      5.05 o 
  -6 -11   5       43.29       41.85      8.10 o 
  -5 -11   5        6.12        7.65      5.21 o 
  -4 -11   5      271.23      297.29     17.64 o 
  -3 -11   5      294.06      304.03     17.40 o 
  -2 -11   5       29.57       34.28      6.70 o 
  -1 -11   5      107.82       90.51      9.94 o 
   0 -11   5      495.49      516.17     24.63 o 
   1 -11   5      106.33      117.15     20.09 o 
   2 -11   5        0.13       -0.46      8.12 o 
   3 -11   5       37.36       24.07      7.74 o 
   4 -11   5      446.44      488.92     47.23 o 
   5 -11   5       25.12       43.64     12.41 o 
  -8 -10   5      133.81      155.11     18.48 o 
  -7 -10   5        0.03       -0.33      5.01 o 
  -6 -10   5       40.94       50.03      8.24 o 
  -5 -10   5      297.39      312.80     23.16 o 
  -4 -10   5       80.85       91.11     10.11 o 
  -3 -10   5      315.46      284.60     16.18 o 
  -2 -10   5       80.94       94.45      9.87 o 
  -1 -10   5      568.13      602.79     20.46 o 
   0 -10   5      171.69      155.63     12.24 o 
   1 -10   5        2.66        5.84      4.18 o 
   2 -10   5      312.94      325.70     15.99 o 
   3 -10   5       24.84       23.10      5.99 o 
   4 -10   5       47.34       62.17     13.47 o 
   5 -10   5        2.83       16.53      9.06 o 
   6 -10   5        1.72        0.82      8.65 o 
  -9  -9   5       64.03       49.58     11.09 o 
  -8  -9   5      185.05      208.39     20.77 o 
  -7  -9   5       37.14       28.53     17.65 o 
  -6  -9   5       87.73       86.19     10.11 o 
  -5  -9   5       18.27       23.72      5.91 o 
  -4  -9   5      103.16      118.16     11.04 o 
  -3  -9   5       15.15       13.36      4.52 o 
  -2  -9   5       81.12       82.51      9.04 o 
  -1  -9   5      607.59      575.77     19.18 o 
   0  -9   5      202.56      220.79     13.45 o 
   1  -9   5      404.35      367.29     15.11 o 
   2  -9   5       32.86       39.65      6.18 o 
   3  -9   5      324.78      329.37     14.57 o 
   4  -9   5      283.76      319.15     14.88 o 
   5  -9   5       24.20       23.69      5.76 o 
   6  -9   5       47.55       52.42     13.15 o 
 -10  -8   5        4.19       14.00      7.70 o 
  -9  -8   5       34.72       34.79     15.20 o 
  -8  -8   5       29.18       19.05     11.68 o 
  -7  -8   5        0.52       -6.04      4.02 o 
  -6  -8   5      103.65      111.17      9.55 o 
  -5  -8   5       50.22       49.41      7.45 o 
  -4  -8   5     1634.22     1565.00     32.69 o 
  -3  -8   5      113.88      117.63     10.23 o 
  -2  -8   5        2.59        2.33      3.40 o 
  -1  -8   5     1219.40     1082.52     25.52 o 
   0  -8   5     1924.92     1840.56     33.45 o 
   1  -8   5        0.03       -0.17      2.66 o 
   2  -8   5      106.43      108.90      9.59 o 
   3  -8   5      150.08      153.67     11.18 o 
   4  -8   5       44.74       41.90      6.24 o 
   5  -8   5      408.09      423.14     16.38 o 
   6  -8   5        9.77        4.95      6.48 o 
   7  -8   5      938.79      910.83     32.67 o 
   8  -8   5        2.11       11.91      7.44 o 
   9  -8   5       22.24       29.53     12.03 o 
 -10  -7   5       33.05       58.73     14.41 o 
  -9  -7   5      421.09      422.70     28.13 o 
  -8  -7   5      125.51      118.03     15.94 o 
  -7  -7   5      257.08      245.20     20.61 o 
  -6  -7   5      270.66      241.68     20.88 o 
  -5  -7   5      116.49      103.52      8.84 o 
  -4  -7   5        2.95        6.35      3.54 o 
  -3  -7   5      255.45      243.83     12.58 o 
  -2  -7   5      252.07      239.80     15.75 o 
  -1  -7   5        0.59        2.41      2.75 o 
   0  -7   5      428.33      381.11     13.82 o 
   1  -7   5       77.65       71.45      7.52 o 
   2  -7   5     1609.40     1591.64     29.57 o 
   3  -7   5       95.91       88.41      8.10 o 
   4  -7   5      618.63      611.40     15.32 o 
   5  -7   5        0.16        0.15      2.54 o 
   6  -7   5       47.65       40.74      6.80 o 
   7  -7   5        1.16        5.21      5.54 o 
   8  -7   5       34.93       46.81      9.65 o 
   9  -7   5       20.85       16.71      7.09 o 
  10  -7   5       93.40      110.45     16.97 o 
 -10  -6   5       23.37       28.76      7.90 o 
  -9  -6   5       23.68       29.59     15.62 o 
  -8  -6   5      157.00      189.07     18.69 o 
  -7  -6   5       21.58       24.37      7.22 o 
  -6  -6   5      112.48       85.86     11.99 o 
  -5  -6   5       61.78       70.61      7.96 o 
  -4  -6   5        0.37        5.14      3.06 o 
  -3  -6   5       66.03       62.30      6.70 o 
  -2  -6   5       10.09       13.27      3.37 o 
  -1  -6   5       26.55       23.25      5.00 o 
   0  -6   5       89.57       81.00      7.15 o 
   1  -6   5      122.58      109.31      8.26 o 
   2  -6   5      204.02      206.40      7.93 o 
   3  -6   5      590.16      576.02     13.57 o 
   4  -6   5     1101.89     1112.05     20.27 o 
   5  -6   5      392.76      359.68     11.65 o 
   6  -6   5       96.58      102.83      9.73 o 
   7  -6   5       42.78       48.03     14.50 o 
   8  -6   5       29.85       38.01      8.97 o 
   9  -6   5      297.89      266.46     31.23 o 
  10  -6   5       97.40      105.71     14.69 o 
 -11  -5   5       31.06       34.52     11.38 o 
 -10  -5   5        5.00       -1.72      5.67 o 
  -9  -5   5       17.74       14.70      6.81 o 
  -8  -5   5       76.28       72.32     11.23 o 
  -7  -5   5        6.82        9.59      5.10 o 
  -6  -5   5      236.01      222.84     17.32 o 
  -5  -5   5      382.04      364.27     14.06 o 
  -4  -5   5      156.11      153.83      8.99 o 
  -3  -5   5      448.49      420.89     14.03 o 
  -2  -5   5      160.43      137.14      8.94 o 
  -1  -5   5      872.45      856.05     19.37 o 
   0  -5   5     1406.97     1475.32     25.73 o 
   1  -5   5      701.84      657.13     12.46 o 
   2  -5   5     1020.05     1082.23     22.46 o 
   3  -5   5       48.24       51.55      5.58 o 
   4  -5   5     2189.61     2106.76     27.78 o 
   5  -5   5        1.70        2.85      3.19 o 
   6  -5   5       15.97       13.92      4.39 o 
   7  -5   5      358.26      330.39     14.60 o 
   8  -5   5        1.15        6.56      5.05 o 
   9  -5   5      423.67      423.03     23.14 o 
  10  -5   5       20.17       24.19      7.97 o 
  11  -5   5        5.39        7.56      7.80 o 
 -11  -4   5        0.48       -0.57      6.46 o 
 -10  -4   5        0.01       -5.77      4.59 o 
  -9  -4   5       26.36       30.73      8.42 o 
  -8  -4   5      117.35      117.46     14.12 o 
  -7  -4   5      382.59      373.44     20.13 o 
  -6  -4   5        0.92        2.03      3.99 o 
  -5  -4   5      310.27      285.43     12.07 o 
  -4  -4   5      961.68      941.17     21.29 o 
  -3  -4   5        0.03        1.59      1.88 o 
  -2  -4   5       27.74       45.04      5.18 o 
  -1  -4   5     5930.90     6347.96     63.92 o 
   0  -4   5        0.01        1.37      1.24 o 
   1  -4   5     1156.21     1174.18     16.80 o 
   2  -4   5     1547.88     1660.81     21.35 o 
   3  -4   5      907.10      910.51     18.08 o 
   4  -4   5     1107.19     1124.53     34.84 o 
   5  -4   5      260.41      250.33     10.73 o 
   6  -4   5       27.09       26.78      5.09 o 
   7  -4   5       24.75       21.41      6.10 o 
   8  -4   5      212.07      243.80     20.76 o 
   9  -4   5      124.08       91.70     15.59 o 
  10  -4   5       60.20       78.98     12.88 o 
  11  -4   5       37.94       35.35     10.47 o 
 -11  -3   5       28.62       23.69      8.62 o 
 -10  -3   5       25.18       28.72      7.88 o 
  -9  -3   5      283.90      293.35     28.88 o 
  -8  -3   5       19.59       14.87      5.86 o 
  -7  -3   5      510.70      494.53     28.56 o 
  -6  -3   5     1249.79     1197.05     39.91 o 
  -5  -3   5      122.40      125.73      7.25 o 
  -4  -3   5      414.80      398.14     10.55 o 
  -3  -3   5       16.68       20.17      3.25 o 
  -2  -3   5      282.08      296.96      7.77 o 
  -1  -3   5      936.83      977.11     14.23 o 
   0  -3   5      176.48      179.67      5.82 o 
   1  -3   5      129.56      121.61      5.10 o 
   2  -3   5     3578.99     3959.31     39.50 o 
   3  -3   5      276.72      250.01      7.39 o 
   4  -3   5      686.22      643.99     12.69 o 
   5  -3   5       43.31       45.90      4.92 o 
   6  -3   5      694.73      654.20     20.26 o 
   7  -3   5       29.18       43.77      9.30 o 
   8  -3   5      428.26      457.33     23.76 o 
   9  -3   5        2.94        5.17      5.43 o 
  10  -3   5      310.91      337.10     24.28 o 
  11  -3   5       10.12       15.52     14.26 o 
  12  -3   5       75.13       99.99     15.16 o 
 -11  -2   5       33.93       27.55     16.67 o 
 -10  -2   5        0.26        6.61      6.79 o 
  -9  -2   5      103.19       88.75     15.59 o 
  -8  -2   5      201.15      214.54     14.42 o 
  -7  -2   5     1324.21     1247.91     28.45 o 
  -6  -2   5      153.78      171.87     11.36 o 
  -5  -2   5      459.26      508.03     15.64 o 
  -4  -2   5      949.92      899.60     16.22 o 
  -3  -2   5      106.61      106.51      6.00 o 
  -2  -2   5     2869.09     3051.60     37.66 o 
  -1  -2   5     1246.59     1074.08     15.71 o 
   0  -2   5     2160.47     2324.66     21.92 o 
   1  -2   5        2.58        9.73      1.80 o 
   2  -2   5      884.88      986.80     14.27 o 
   3  -2   5      117.70       99.60      4.52 o 
   4  -2   5       90.75       72.55      4.46 o 
   5  -2   5      130.10      121.43      5.72 o 
   6  -2   5       29.78       33.89      5.02 o 
   7  -2   5      790.14      755.71     20.23 o 
   8  -2   5      199.89      212.28     17.20 o 
   9  -2   5       79.30       81.52     11.93 o 
  10  -2   5      173.00      179.85     18.48 o 
  11  -2   5       15.46       -2.21      5.73 o 
  12  -2   5        5.00        2.96      6.81 o 
 -11  -1   5        5.84        9.69     15.35 o 
 -10  -1   5       12.78        8.84      5.85 o 
  -9  -1   5      499.04      492.40     20.08 o 
  -8  -1   5       91.61       71.80      8.59 o 
  -7  -1   5      825.59      754.81     21.98 o 
  -6  -1   5     3656.04     3664.15     60.52 o 
  -5  -1   5      703.72      679.73     18.40 o 
  -4  -1   5       57.36       64.02      6.20 o 
  -3  -1   5       62.49       43.14      4.07 o 
  -2  -1   5       21.42       21.52      5.05 o 
  -1  -1   5       18.65       12.22      2.17 o 
   0  -1   5      357.02      348.01      8.26 o 
   1  -1   5      142.44      150.61      7.27 o 
   2  -1   5      198.01      169.40      5.17 o 
   3  -1   5     1793.77     1945.29     26.68 o 
   4  -1   5     6276.25     6865.84     53.94 o 
   5  -1   5        9.22       20.29      2.40 o 
   6  -1   5       25.73       28.94      5.34 o 
   7  -1   5      134.57      112.33      8.81 o 
   8  -1   5      209.55      205.32     16.67 o 
   9  -1   5        1.58       -3.98      4.21 o 
  10  -1   5        2.62       -6.36      4.24 o 
  11  -1   5      214.43      203.11     23.56 o 
  12  -1   5      179.18      209.70     21.63 o 
 -11   0   5        6.67        8.96      5.40 o 
 -10   0   5       40.64       54.97      8.76 o 
  -9   0   5        3.54        2.17      4.07 o 
  -8   0   5       18.18        7.52      4.94 o 
  -7   0   5      979.50      908.75     24.62 o 
  -6   0   5      476.76      457.30     16.37 o 
  -5   0   5     2147.13     2129.62     34.78 o 
  -4   0   5       63.83       65.69      4.97 o 
  -3   0   5      132.90      106.98      7.90 o 
  -2   0   5      874.39     1010.25     22.08 o 
  -1   0   5        3.16        0.45      1.90 o 
   1   0   5      171.49      162.64      5.71 o 
   2   0   5     1000.97     1061.52     13.27 o 
   3   0   5     2345.89     2385.81     31.43 o 
   4   0   5     1668.81     1894.62     28.37 o 
   5   0   5     2926.32     2876.33     28.19 o 
   6   0   5        3.48        9.67      2.79 o 
   7   0   5     2082.36     1959.62     52.41 o 
   8   0   5      115.35      124.80     13.05 o 
   9   0   5       51.62       56.27      9.84 o 
  10   0   5        1.84        4.39     14.88 o 
  11   0   5      167.29      161.11     17.85 o 
  12   0   5       14.89       26.28     14.44 o 
 -11   1   5       32.20       36.00      7.44 o 
 -10   1   5        1.36        5.83      5.37 o 
  -9   1   5       12.34        8.69      4.49 o 
  -8   1   5       87.75       72.06      8.90 o 
  -7   1   5      548.85      455.72     17.22 o 
  -6   1   5     1325.88     1400.51     37.77 o 
  -5   1   5     1679.54     1663.09     30.46 o 
  -4   1   5       57.19       55.06      7.78 o 
  -3   1   5       15.71       22.33      3.35 o 
  -2   1   5     3052.15     3257.88     33.09 o 
  -1   1   5      898.06      865.66     18.55 o 
   0   1   5       76.13       71.74      5.04 o 
   1   1   5      475.78      433.81      8.75 o 
   2   1   5      449.69      440.21      7.97 o 
   3   1   5     1660.78     1693.51     25.11 o 
   4   1   5    10169.67    11822.03    101.80 o 
   5   1   5       88.57       91.55      3.77 o 
   6   1   5     1013.33     1003.55     21.54 o 
   7   1   5      586.78      522.96     15.88 o 
   8   1   5        0.39        5.04      3.14 o 
   9   1   5      494.47      465.77     22.42 o 
  10   1   5       13.78       24.08      6.90 o 
  11   1   5      958.90     1016.67     51.82 o 
  12   1   5       46.15       46.78     10.25 o 
  13   1   5       16.64       14.30      7.53 o 
 -10   2   5      140.51      171.18     14.96 o 
  -9   2   5       47.02       57.28      8.47 o 
  -8   2   5        2.84        4.00      8.08 o 
  -7   2   5      397.63      378.15     16.03 o 
  -6   2   5      315.90      337.42     14.70 o 
  -5   2   5      662.38      668.90     18.90 o 
  -4   2   5      536.54      473.97     14.86 o 
  -3   2   5       10.66       12.62      2.39 o 
  -2   2   5      243.55      225.08      7.25 o 
  -1   2   5       54.13       33.09      5.24 o 
   0   2   5     1414.04     1445.67     26.90 o 
   1   2   5     1259.38     1094.65     15.09 o 
   2   2   5       68.26       64.49      3.81 o 
   3   2   5     1556.20     1710.52     18.97 o 
   4   2   5     2157.78     2157.15     22.66 o 
   5   2   5     1219.06     1205.01     16.48 o 
   6   2   5      136.31      146.71      9.06 o 
   7   2   5       72.06       67.51      6.89 o 
   8   2   5      261.36      270.16     15.61 o 
   9   2   5      282.73      276.61     19.43 o 
  10   2   5       29.39       18.89      6.97 o 
  11   2   5      188.83      235.02     40.76 o 
  12   2   5      124.73      142.10     16.99 o 
  13   2   5        6.61        7.97      8.05 o 
 -10   3   5        2.45        5.10      6.71 o 
  -9   3   5      185.69      184.81     15.40 o 
  -8   3   5       30.53       23.67      5.42 o 
  -7   3   5      729.69      715.87     22.72 o 
  -6   3   5      170.79      166.67     11.92 o 
  -5   3   5       18.40       17.82      4.17 o 
  -4   3   5     1602.28     1612.38     23.11 o 
  -3   3   5      379.83      395.69     10.30 o 
  -2   3   5      205.02      232.42      7.47 o 
  -1   3   5      145.61      159.71     11.09 o 
   0   3   5        5.09        5.38      1.46 o 
   1   3   5       39.05       36.99      3.24 o 
   2   3   5     1963.01     2232.06     23.92 o 
   3   3   5      677.04      635.24     10.53 o 
   4   3   5        0.37       11.13      1.97 o 
   5   3   5      148.89      129.14      6.74 o 
   6   3   5      712.60      702.59     17.97 o 
   7   3   5       38.60       40.63      5.87 o 
   8   3   5       84.13       96.64      8.87 o 
   9   3   5      180.23      179.15     19.23 o 
  10   3   5       21.08       19.92      7.14 o 
  11   3   5      497.33      523.55     26.39 o 
  12   3   5       20.00        9.76      6.65 o 
  13   3   5       14.00        9.64     10.06 o 
 -10   4   5        0.90       -1.41     14.35 o 
  -9   4   5      144.33      166.57     18.32 o 
  -8   4   5      109.98      112.23     14.38 o 
  -7   4   5        0.96        4.75      4.48 o 
  -6   4   5        3.78        8.30      4.51 o 
  -5   4   5      242.89      222.14     15.08 o 
  -4   4   5      357.97      340.61     12.82 o 
  -3   4   5        0.23        0.64      1.75 o 
  -2   4   5      777.15      700.04     13.44 o 
  -1   4   5     5861.83     6288.30     52.58 o 
   0   4   5       25.48       31.11      2.97 o 
   1   4   5     3620.51     3804.07     55.84 o 
   2   4   5       58.14       76.85      4.30 o 
   3   4   5       95.22       79.50      4.86 o 
   4   4   5     2522.77     2694.04     28.90 o 
   5   4   5       76.36       59.13      4.71 o 
   6   4   5        7.79        8.46      2.36 o 
   7   4   5      335.19      331.68     13.12 o 
   8   4   5      103.36      113.56      9.76 o 
   9   4   5       92.02       78.72     11.41 o 
  10   4   5      221.21      229.18     19.29 o 
  11   4   5       11.38        1.05     12.73 o 
  12   4   5       14.34       13.81      7.67 o 
  13   4   5        1.25       -2.75      9.23 o 
  -9   5   5      120.67      121.93     16.28 o 
  -8   5   5       46.97       29.52      8.70 o 
  -7   5   5       58.58       78.07     12.53 o 
  -6   5   5      836.99      787.96     50.41 o 
  -5   5   5      720.63      697.64     27.44 o 
  -4   5   5       18.10       12.28      4.91 o 
  -3   5   5      176.77      180.54     10.13 o 
  -2   5   5      626.44      556.23     16.16 o 
  -1   5   5      163.39      188.62     10.18 o 
   0   5   5      186.65      174.39      5.60 o 
   1   5   5        5.30        4.99      1.41 o 
   2   5   5     1914.72     2098.47     26.18 o 
   3   5   5        0.07        3.30      1.52 o 
   4   5   5      551.12      637.97     13.04 o 
   5   5   5      157.53      159.22      6.97 o 
   6   5   5       45.76       53.30      5.10 o 
   7   5   5       97.47       91.42      8.34 o 
   8   5   5      318.33      366.17     15.34 o 
   9   5   5      224.55      235.37     26.00 o 
  10   5   5      492.66      499.54     24.06 o 
  11   5   5        0.24       -0.24      9.06 o 
  12   5   5        0.08       -0.57      5.96 o 
  -9   6   5        0.78       -5.00      5.50 o 
  -8   6   5       38.07       46.67     11.13 o 
  -7   6   5       33.57       35.02      8.94 o 
  -6   6   5       36.53       36.76     14.94 o 
  -5   6   5       10.87       17.52      6.73 o 
  -4   6   5       94.04       89.58     12.25 o 
  -3   6   5       10.02        5.74      3.28 o 
  -2   6   5      107.18       99.32      8.64 o 
  -1   6   5       10.66        6.90      2.91 o 
   0   6   5      280.70      248.40     11.21 o 
   1   6   5     1026.39     1041.84     22.47 o 
   2   6   5      854.92      825.30     19.68 o 
   3   6   5      590.96      555.44     11.79 o 
   4   6   5      448.70      497.48     15.51 o 
   5   6   5     1437.17     1381.93     19.83 o 
   6   6   5       90.30      107.16      7.25 o 
   7   6   5      850.85      831.31     31.32 o 
   8   6   5        4.90        5.40      3.84 o 
   9   6   5      518.20      478.50     17.88 o 
  10   6   5        0.87       -5.92      4.33 o 
  11   6   5       32.72       41.92      9.35 o 
  12   6   5        5.88        3.09      6.08 o 
  -9   7   5       12.52       -7.53      8.88 o 
  -8   7   5        3.32        2.76      6.60 o 
  -7   7   5        0.14       -5.14      4.29 o 
  -6   7   5      279.49      198.82     19.23 o 
  -5   7   5      262.11      275.30     29.73 o 
  -4   7   5       83.39       78.94     11.71 o 
  -3   7   5      763.54      715.29     33.62 o 
  -2   7   5     1332.64     1285.84     28.27 o 
  -1   7   5     1298.31     1313.26     40.46 o 
   0   7   5       59.91       58.45      6.91 o 
   1   7   5      123.53      125.42      9.71 o 
   2   7   5      152.05      139.91      9.83 o 
   3   7   5      947.82      859.07     21.25 o 
   4   7   5      608.80      580.91     17.93 o 
   5   7   5       93.50       96.85      8.67 o 
   6   7   5     2342.27     2318.38     28.71 o 
   7   7   5       99.37       87.29      8.62 o 
   8   7   5      100.82       84.72      8.98 o 
   9   7   5       39.12       40.92      6.91 o 
  10   7   5       25.25       20.41      7.26 o 
  11   7   5      106.33      111.40     14.99 o 
  12   7   5       41.15       24.96      9.06 o 
  -8   8   5        9.93       16.47      8.51 o 
  -7   8   5      143.27      140.51     17.17 o 
  -6   8   5      122.03      131.87     16.44 o 
  -5   8   5       48.44       41.18      9.60 o 
  -4   8   5        0.14        5.83      5.14 o 
  -3   8   5      262.96      249.19     14.35 o 
  -2   8   5       70.28       86.56      9.04 o 
  -1   8   5      188.00      188.54     15.45 o 
   0   8   5     1419.46     1449.19     55.17 o 
   1   8   5      536.98      514.20     22.64 o 
   2   8   5     1237.24     1220.51     38.16 o 
   3   8   5       45.65       54.59      8.86 o 
   4   8   5      556.63      548.24     17.68 o 
   5   8   5      184.32      190.34     12.19 o 
   6   8   5       60.86       67.10      8.20 o 
   7   8   5       13.09        9.46      7.32 o 
   8   8   5      196.90      190.10     20.15 o 
   9   8   5      102.66      112.91     14.42 o 
  10   8   5      335.37      341.17     27.76 o 
  11   8   5      223.14      263.96     21.70 o 
  12   8   5       37.70       31.76      8.87 o 
  -7   9   5      289.93      321.66     36.41 o 
  -6   9   5       14.74       10.44      5.68 o 
  -5   9   5       23.60       12.89      6.90 o 
  -4   9   5      283.72      269.98     29.47 o 
  -3   9   5        1.95        4.50      5.95 o 
  -2   9   5      130.51      120.35     11.33 o 
  -1   9   5      274.48      271.83     17.50 o 
   0   9   5       42.48       44.56      8.16 o 
   1   9   5      118.49      128.98     11.20 o 
   2   9   5      706.15      705.29     21.71 o 
   3   9   5       55.79       30.65      5.83 o 
   4   9   5      584.53      567.27     22.97 o 
   5   9   5        1.58       -0.92      4.68 o 
   6   9   5      360.62      361.03     16.51 o 
   7   9   5       28.31       16.23      8.85 o 
   8   9   5       19.47       21.63      7.38 o 
   9   9   5      164.38      137.62     13.46 o 
  10   9   5      270.58      349.79     35.23 o 
  11   9   5      131.60      131.58     23.88 o 
  -6  10   5       11.24       18.22     15.82 o 
  -5  10   5        1.79       -0.95     15.70 o 
  -4  10   5       70.60       47.25     10.35 o 
  -3  10   5        9.11        3.49      5.32 o 
  -2  10   5      630.35      678.80     19.76 o 
  -1  10   5      367.39      364.76     37.05 o 
   0  10   5      203.05      208.31     14.64 o 
   1  10   5     1076.53     1031.13     28.02 o 
   2  10   5      861.48      829.99     24.73 o 
   3  10   5        0.03        0.38      3.76 o 
   4  10   5        0.79       -2.99      5.24 o 
   5  10   5      431.35      423.39     18.60 o 
   6  10   5        5.92        5.53      4.09 o 
   7  10   5        5.13       -5.54      4.31 o 
   8  10   5      394.78      360.95     24.53 o 
   9  10   5       43.85       49.67     11.07 o 
  -5  11   5       11.80       26.70      9.47 o 
  -4  11   5       55.25       58.92     12.59 o 
  -3  11   5      135.44      152.48     18.21 o 
  -2  11   5      141.66      166.10     14.14 o 
  -1  11   5        0.01        1.13      3.25 o 
   0  11   5      395.68      395.24     28.04 o 
   1  11   5        3.09       -1.25      3.88 o 
   2  11   5       62.22       52.07      8.03 o 
   3  11   5      134.67      143.58     13.32 o 
   4  11   5      458.95      434.87     20.12 o 
   5  11   5      131.68      138.30     18.04 o 
   6  11   5       23.94       25.27      6.27 o 
   7  11   5        6.16       12.37      6.18 o 
   8  11   5       64.75       88.34     18.59 o 
   9  11   5        4.97        3.00      9.53 o 
  -4  12   5       32.87       33.04     10.41 o 
  -3  12   5       60.01       72.52     12.86 o 
  -2  12   5       47.39       55.96      9.11 o 
  -1  12   5        1.31       -1.50      4.03 o 
   0  12   5       43.05       58.66      7.63 o 
   1  12   5        1.30        1.28      3.57 o 
   2  12   5      147.00      152.31     16.23 o 
   3  12   5      205.64      218.97     16.26 o 
   4  12   5       35.62       48.41     10.34 o 
   5  12   5      469.79      427.00     40.47 o 
   6  12   5        6.16       16.56      7.86 o 
   7  12   5       21.71       17.65     11.35 o 
   8  12   5        4.33       17.70     11.18 o 
   9  12   5      218.89      285.27     34.88 o 
  -3  13   5      427.34      435.78     31.15 o 
  -2  13   5      208.02      285.76     20.94 o 
  -1  13   5        1.00        2.41      5.01 o 
   0  13   5      557.30      546.70     22.74 o 
   1  13   5        1.96        7.39      5.55 o 
   2  13   5       81.66       74.03      8.70 o 
   3  13   5       79.24       91.55     11.28 o 
   4  13   5      131.03      153.52     14.78 o 
   5  13   5      383.13      369.49     21.30 o 
   6  13   5      243.54      289.60     19.50 o 
   7  13   5       44.24       33.22      9.92 o 
   8  13   5      208.74      218.94     36.70 o 
   0  14   5       82.35       98.73     14.55 o 
   1  14   5      618.01      642.93     86.14 o 
   2  14   5      132.19      130.41     16.54 o 
   3  14   5      227.80      296.44     24.55 o 
   4  14   5       69.72       66.60     12.12 o 
   5  14   5        0.04        5.36      7.32 o 
   6  14   5       14.64       18.45     18.47 o 
  -4 -13   6      164.94      145.05     18.24 o 
  -3 -13   6      118.96      103.86     29.09 o 
  -2 -13   6        0.19       -1.49      8.62 o 
  -1 -13   6      806.58      865.71     78.23 o 
   0 -13   6       43.43       53.08     12.38 o 
   1 -13   6      128.23      155.51     18.01 o 
   2 -13   6      248.48      281.14     37.47 o 
  -6 -12   6      127.73      164.45     15.23 o 
  -5 -12   6        2.19        7.67      5.49 o 
  -4 -12   6      109.73      133.57     13.25 o 
  -3 -12   6      113.44      146.14     17.30 o 
  -2 -12   6      124.06      117.18     15.41 o 
  -1 -12   6       60.72       50.42      9.79 o 
   0 -12   6       11.79        8.15      6.67 o 
   1 -12   6       73.63       68.77     11.62 o 
   2 -12   6       22.57       35.20      9.09 o 
   3 -12   6       32.66       37.27      8.73 o 
   4 -12   6       60.98       63.41     17.41 o 
   5 -12   6       73.16       61.70     16.41 o 
  -7 -11   6        0.16       -2.58      5.60 o 
  -6 -11   6       32.07       31.50      7.61 o 
  -5 -11   6       24.52       15.40      7.00 o 
  -4 -11   6        0.89        1.54      4.64 o 
  -3 -11   6        0.80        0.60      4.06 o 
  -2 -11   6        9.38        5.00      4.78 o 
  -1 -11   6       73.82       76.74      9.31 o 
   0 -11   6       10.45        9.88      4.95 o 
   1 -11   6      378.99      391.20     18.43 o 
   2 -11   6       54.82       77.67     13.97 o 
   3 -11   6       27.76       36.02      9.38 o 
   4 -11   6        6.26        5.12      8.41 o 
   5 -11   6       47.44       32.88     14.23 o 
   6 -11   6       28.17       39.41     12.82 o 
  -8 -10   6       89.27      100.15     15.60 o 
  -7 -10   6        0.12       -2.79      6.18 o 
  -6 -10   6      452.12      475.97     30.79 o 
  -5 -10   6       29.52       29.69      6.84 o 
  -4 -10   6       45.42       45.22      7.95 o 
  -3 -10   6      175.14      190.65     17.64 o 
  -2 -10   6      605.25      588.80     21.08 o 
  -1 -10   6      160.56      161.92     12.99 o 
   0 -10   6       40.87       45.21      7.25 o 
   1 -10   6       88.93       90.39      9.85 o 
   2 -10   6      611.85      653.59     21.85 o 
   3 -10   6       13.30       16.14      5.10 o 
   4 -10   6        6.18       19.49      6.34 o 
   5 -10   6      373.69      427.02     33.94 o 
   6 -10   6       11.15       12.00     10.76 o 
  -9  -9   6       13.43       -0.12      9.06 o 
  -8  -9   6       22.90       18.51      7.72 o 
  -7  -9   6      209.32      217.43     23.97 o 
  -6  -9   6        2.20        5.01      4.76 o 
  -5  -9   6       60.63       46.81      7.82 o 
  -4  -9   6      159.56      177.35     13.54 o 
  -3  -9   6      238.19      257.58     16.04 o 
  -2  -9   6     2493.46     2527.73     44.09 o 
  -1  -9   6        1.59        5.04      4.22 o 
   0  -9   6     1199.90     1265.14     29.61 o 
   1  -9   6       56.38       51.04      7.16 o 
   2  -9   6      171.11      151.42     11.94 o 
   3  -9   6       73.57       66.68      8.28 o 
   4  -9   6      104.04      119.34     14.45 o 
   5  -9   6       67.40       40.82     24.76 o 
   6  -9   6       14.06       19.38      7.63 o 
   7  -9   6       24.95       13.00     10.35 o 
  -9  -8   6        2.66        1.68      7.03 o 
  -8  -8   6        0.07       -0.50     18.65 o 
  -7  -8   6       47.14       49.78     11.47 o 
  -6  -8   6       32.69       44.55      9.79 o 
  -5  -8   6       34.64       33.39      6.39 o 
  -4  -8   6      154.16      155.63     12.52 o 
  -3  -8   6      394.23      367.77     15.84 o 
  -2  -8   6       43.17       53.25      7.42 o 
  -1  -8   6      608.51      589.14     19.31 o 
   0  -8   6      587.02      583.20     18.84 o 
   1  -8   6      516.10      449.41     16.46 o 
   2  -8   6       32.53       35.21      8.37 o 
   3  -8   6        6.81        9.20      3.92 o 
   4  -8   6        1.50        2.58      3.52 o 
   5  -8   6       38.09       39.29     11.53 o 
   6  -8   6      268.01      299.97     20.94 o 
   7  -8   6       43.90       50.70     13.94 o 
   8  -8   6        7.93        4.71      9.82 o 
   9  -8   6     1059.03     1071.99     39.61 o 
 -10  -7   6      111.90      124.78     17.98 o 
  -9  -7   6      119.71      128.97     23.59 o 
  -8  -7   6        6.60       -1.98      6.85 o 
  -7  -7   6      446.11      432.76     25.56 o 
  -6  -7   6        0.42        6.26      5.69 o 
  -5  -7   6        0.02        2.18      3.56 o 
  -4  -7   6      120.99      116.65     10.35 o 
  -3  -7   6      693.84      654.74     20.19 o 
  -2  -7   6     1437.87     1417.33     34.13 o 
  -1  -7   6      662.74      654.14     19.37 o 
   0  -7   6        8.82        9.19      3.84 o 
   1  -7   6     1090.80     1066.18     24.43 o 
   2  -7   6     1276.32     1178.78     31.87 o 
   3  -7   6        1.20        0.39      2.94 o 
   4  -7   6      103.08      108.81     10.74 o 
   5  -7   6       15.46       14.55      5.97 o 
   6  -7   6       12.08        8.99      4.73 o 
   7  -7   6       80.18       79.19     12.10 o 
   8  -7   6       43.59       62.36     13.88 o 
   9  -7   6       76.25      116.82     15.82 o 
  10  -7   6       23.09       14.21     20.41 o 
 -10  -6   6       36.70       17.61     14.15 o 
  -9  -6   6       80.04       87.97     13.88 o 
  -8  -6   6      150.78      196.24     19.63 o 
  -7  -6   6      169.64      132.55     16.10 o 
  -6  -6   6      423.07      418.94     37.64 o 
  -5  -6   6      221.15      204.34     12.96 o 
  -4  -6   6      824.80      811.31     19.48 o 
  -3  -6   6      127.59      112.19      9.53 o 
  -2  -6   6        1.89        2.28      2.89 o 
  -1  -6   6      243.43      232.65     11.59 o 
   0  -6   6      139.41      140.27      9.82 o 
   1  -6   6       28.49       29.53      4.77 o 
   2  -6   6      111.70      101.38      8.49 o 
   3  -6   6       65.47       51.84      6.32 o 
   4  -6   6      136.10      160.63      8.86 o 
   5  -6   6       97.76      105.88      9.54 o 
   6  -6   6      333.64      339.45     15.37 o 
   7  -6   6       57.82       59.45      8.28 o 
   8  -6   6      250.42      251.44     24.53 o 
   9  -6   6        5.75        8.83     12.29 o 
  10  -6   6        0.81        0.22      6.24 o 
 -10  -5   6        0.43        9.67     13.53 o 
  -9  -5   6      111.61      124.50     15.74 o 
  -8  -5   6       64.39       55.11     10.56 o 
  -7  -5   6       57.68       67.48     11.06 o 
  -6  -5   6      366.74      382.82     20.86 o 
  -5  -5   6        3.54        3.17      3.33 o 
  -4  -5   6       79.63       73.43     10.80 o 
  -3  -5   6        1.11        4.42      2.34 o 
  -2  -5   6       44.65       40.83      5.45 o 
  -1  -5   6      356.02      353.79     13.77 o 
   0  -5   6       15.11       13.42      3.24 o 
   1  -5   6     1445.41     1392.96     35.93 o 
   2  -5   6       23.66       27.28      3.50 o 
   3  -5   6       27.40       28.15      4.04 o 
   4  -5   6     2258.42     2282.85     29.60 o 
   5  -5   6      586.42      564.04     26.69 o 
   6  -5   6      194.48      212.23     13.07 o 
   7  -5   6       59.22       57.40      7.69 o 
   8  -5   6      165.47      160.74     16.78 o 
   9  -5   6       47.16       53.71     20.70 o 
  10  -5   6       61.29       61.86     11.45 o 
  11  -5   6        1.17       -1.07      6.65 o 
 -10  -4   6        0.10       -2.39      5.75 o 
  -9  -4   6       19.96       30.44      8.03 o 
  -8  -4   6       96.20       78.04     32.38 o 
  -7  -4   6       89.92       97.41     13.10 o 
  -6  -4   6      102.03       93.88     13.79 o 
  -5  -4   6      203.05      189.46     11.51 o 
  -4  -4   6      476.91      509.97     16.24 o 
  -3  -4   6        1.44        1.49      3.24 o 
  -2  -4   6      563.12      525.68     16.80 o 
  -1  -4   6      365.84      349.09     12.18 o 
   0  -4   6     2598.55     2739.46     32.23 o 
   1  -4   6     1302.39     1255.05     18.32 o 
   2  -4   6       26.59       23.38      3.12 o 
   3  -4   6      360.78      316.25      9.17 o 
   4  -4   6        4.33        8.37      3.16 o 
   5  -4   6      225.18      196.91     11.45 o 
   6  -4   6      230.15      229.50     12.84 o 
   7  -4   6      232.99      194.91     17.73 o 
   8  -4   6       42.56       35.02      9.76 o 
   9  -4   6       36.12       35.76      8.90 o 
  10  -4   6       74.31       75.76     12.47 o 
  11  -4   6       17.48       22.59     14.35 o 
 -10  -3   6        2.37       -7.76      5.17 o 
  -9  -3   6       38.84       18.48     17.09 o 
  -8  -3   6       41.97       42.86      8.90 o 
  -7  -3   6      253.82      244.60     19.36 o 
  -6  -3   6       17.73       26.64      6.84 o 
  -5  -3   6      608.08      597.24     33.59 o 
  -4  -3   6      223.21      211.81     14.82 o 
  -3  -3   6      371.78      352.10      9.84 o 
  -2  -3   6       39.95       48.17      4.20 o 
  -1  -3   6      526.75      581.46     11.81 o 
   0  -3   6     1232.72     1303.12     18.48 o 
   1  -3   6      344.98      313.04      8.85 o 
   2  -3   6      531.96      641.01     12.41 o 
   3  -3   6        0.10       -0.15      2.19 o 
   4  -3   6      298.77      279.03      8.28 o 
   5  -3   6      177.44      160.89     10.26 o 
   6  -3   6      421.74      443.85     19.28 o 
   7  -3   6      414.71      392.29     15.39 o 
   8  -3   6      101.95      112.04     13.60 o 
   9  -3   6       18.16       17.92      7.73 o 
  10  -3   6       32.54       29.59     11.59 o 
  11  -3   6        9.64       18.56      7.89 o 
  12  -3   6       46.96       67.05     27.35 o 
 -10  -2   6       25.33       11.79      7.30 o 
  -9  -2   6        1.98        9.16      5.59 o 
  -8  -2   6        3.59        4.04      4.47 o 
  -7  -2   6       14.78       13.88      6.32 o 
  -6  -2   6        1.39        1.71      3.34 o 
  -5  -2   6      124.30      141.95     10.07 o 
  -4  -2   6      498.81      501.41     12.73 o 
  -3  -2   6       33.65       30.64      3.78 o 
  -2  -2   6      240.15      238.82      7.96 o 
  -1  -2   6      635.66      614.83     12.45 o 
   0  -2   6      409.53      373.76     15.43 o 
   1  -2   6      924.75      930.36     13.15 o 
   2  -2   6       97.15       97.59      4.91 o 
   3  -2   6       64.73       58.37      3.95 o 
   4  -2   6      666.18      685.07     17.30 o 
   5  -2   6       41.44       37.45      5.21 o 
   6  -2   6      171.52      175.97     11.10 o 
   7  -2   6        5.40        9.04      3.54 o 
   8  -2   6      317.66      293.99     19.76 o 
   9  -2   6     1250.12     1264.56     39.14 o 
  10  -2   6      148.65      123.46     15.51 o 
  11  -2   6      132.96      153.35     18.39 o 
  12  -2   6       34.17       37.59     11.07 o 
 -10  -1   6      115.51      116.39     28.79 o 
  -9  -1   6      334.19      289.61     38.70 o 
  -8  -1   6      382.49      396.32     17.34 o 
  -7  -1   6      914.62      892.30     24.78 o 
  -6  -1   6        0.18       -4.08      2.72 o 
  -5  -1   6       85.63      113.06      9.35 o 
  -4  -1   6      812.35      764.40     15.64 o 
  -3  -1   6      268.77      255.58      8.73 o 
  -2  -1   6      775.09      910.85     17.70 o 
  -1  -1   6      287.63      319.64      9.03 o 
   0  -1   6       71.11       76.30      5.01 o 
   1  -1   6     2778.86     2622.21     27.82 o 
   2  -1   6     1724.99     1948.39     22.14 o 
   3  -1   6       27.12       21.29      2.10 o 
   4  -1   6     3727.04     3870.46     55.81 o 
   5  -1   6     1104.78     1077.22     29.11 o 
   6  -1   6       48.90       43.19      5.87 o 
   7  -1   6      100.71      100.54     11.68 o 
   8  -1   6      116.03      126.20     10.32 o 
   9  -1   6      248.41      223.26     18.80 o 
  10  -1   6        0.26        2.33      5.40 o 
  11  -1   6       63.29       45.85     10.80 o 
  12  -1   6       30.76       40.55     10.59 o 
 -10   0   6        4.22        3.46      4.98 o 
  -9   0   6      117.63      119.45     11.95 o 
  -8   0   6      812.71      869.32     26.00 o 
  -7   0   6        0.83       -1.32      4.83 o 
  -6   0   6       82.90       88.15      9.53 o 
  -5   0   6      104.70       98.36      8.93 o 
  -4   0   6     2283.72     2149.65     27.99 o 
  -3   0   6      169.53      148.59      7.36 o 
  -2   0   6      242.80      259.64      8.36 o 
  -1   0   6     2232.82     2183.35     26.06 o 
   0   0   6       58.57       59.21      4.64 o 
   1   0   6       87.91      120.48      7.33 o 
   2   0   6      332.98      347.37      7.76 o 
   3   0   6      168.35      149.95      9.47 o 
   4   0   6     3552.69     3735.23     62.01 o 
   5   0   6      100.79      123.37      8.67 o 
   6   0   6      417.07      415.64     14.18 o 
   7   0   6       17.31       13.21      3.96 o 
   8   0   6      401.56      377.31     14.91 o 
   9   0   6      126.65      131.47     14.78 o 
  10   0   6       33.33       35.46      8.37 o 
  11   0   6        2.88       -3.91      6.62 o 
  12   0   6        0.68       -0.85      6.21 o 
 -10   1   6        0.56       -6.83      4.55 o 
  -9   1   6       50.84       65.03      8.96 o 
  -8   1   6        3.96        1.46      4.78 o 
  -7   1   6       85.82       83.96      9.35 o 
  -6   1   6      437.58      375.85     15.46 o 
  -5   1   6        5.95       12.69      3.94 o 
  -4   1   6      114.62      112.62      6.76 o 
  -3   1   6      212.09      216.86      8.14 o 
  -2   1   6      178.48      209.60      7.55 o 
  -1   1   6      333.19      325.68      9.54 o 
   0   1   6        2.75        2.89      1.58 o 
   1   1   6     1875.79     1880.44     24.92 o 
   2   1   6      204.75      217.89      6.17 o 
   3   1   6      220.81      196.86      8.41 o 
   4   1   6     1118.97     1131.77     22.08 o 
   5   1   6     5461.64     5686.09     61.94 o 
   6   1   6       92.74      106.39      8.70 o 
   7   1   6      579.33      544.70     17.17 o 
   8   1   6     1052.79     1142.43     26.33 o 
   9   1   6       40.74       41.85      8.60 o 
  10   1   6        8.87        1.51     17.23 o 
  11   1   6       37.97       25.97      7.89 o 
  12   1   6       88.11       77.21     13.64 o 
 -10   2   6       44.84       51.28      8.87 o 
  -9   2   6       26.61       25.98      6.63 o 
  -8   2   6       83.16       87.56     10.06 o 
  -7   2   6       10.34        8.86      5.22 o 
  -6   2   6       99.87       95.32      9.76 o 
  -5   2   6       55.33       58.72      7.12 o 
  -4   2   6      123.55      127.83      9.55 o 
  -3   2   6       10.30       11.59      2.51 o 
  -2   2   6      156.86      189.08      7.34 o 
  -1   2   6      152.96      160.88      8.65 o 
   0   2   6     1309.04     1266.32     18.27 o 
   1   2   6      141.63      124.49      5.49 o 
   2   2   6     1120.08     1356.56     17.84 o 
   3   2   6      519.31      422.50      8.51 o 
   4   2   6      107.63      104.89      7.53 o 
   5   2   6       79.80       73.13      6.95 o 
   6   2   6      240.89      252.10     11.40 o 
   7   2   6      635.63      604.70     18.07 o 
   8   2   6        2.31        4.26      2.88 o 
   9   2   6      505.35      452.87     22.23 o 
  10   2   6       25.88       20.69      6.75 o 
  11   2   6       12.62       14.58      8.26 o 
  12   2   6       50.47       48.90     10.99 o 
  13   2   6       27.38       46.05     10.69 o 
 -10   3   6       36.56       45.18     10.49 o 
  -9   3   6      117.03      124.41     24.85 o 
  -8   3   6       19.24       20.87     15.00 o 
  -7   3   6      104.62      126.23     11.47 o 
  -6   3   6       11.09       11.52      6.77 o 
  -5   3   6     1061.09     1049.27     30.47 o 
  -4   3   6      232.27      238.03     11.66 o 
  -3   3   6       24.81       27.82      3.72 o 
  -2   3   6      226.39      212.39      7.94 o 
  -1   3   6     1216.83     1301.43     19.25 o 
   0   3   6       85.11       88.67      6.39 o 
   1   3   6      626.57      603.12     11.86 o 
   2   3   6      556.53      612.07     12.83 o 
   3   3   6        5.01        4.19      1.68 o 
   4   3   6      489.41      508.26     10.34 o 
   5   3   6       15.11        8.43      2.58 o 
   6   3   6      162.52      157.11      9.98 o 
   7   3   6      455.78      443.89     15.41 o 
   8   3   6      311.55      323.10     21.88 o 
   9   3   6        6.21       12.36      6.59 o 
  10   3   6      204.98      225.68     19.31 o 
  11   3   6       61.49       53.73     10.69 o 
  12   3   6       38.37       36.14      9.41 o 
  13   3   6       24.82       36.14     10.03 o 
  -9   4   6       49.29       63.97     12.70 o 
  -8   4   6        0.31        5.64      8.41 o 
  -7   4   6       21.86       25.29      7.26 o 
  -6   4   6      149.64      135.61     17.59 o 
  -5   4   6       49.13       45.34      9.56 o 
  -4   4   6      440.68      406.38     19.34 o 
  -3   4   6      145.73      140.21      7.18 o 
  -2   4   6      491.40      444.22     11.24 o 
  -1   4   6      242.53      234.70      8.60 o 
   0   4   6     3354.18     3641.58     36.12 o 
   1   4   6      468.68      443.77     10.20 o 
   2   4   6     2658.18     2869.25     30.35 o 
   3   4   6      944.65      898.89     15.12 o 
   4   4   6        0.06        0.25      1.33 o 
   5   4   6       67.04       62.81      6.46 o 
   6   4   6        0.71        3.50      2.75 o 
   7   4   6      723.57      654.77     19.02 o 
   8   4   6      339.35      342.04     14.40 o 
   9   4   6      485.21      490.53     22.86 o 
  10   4   6      128.93      129.11     21.62 o 
  11   4   6      212.95      245.42     27.32 o 
  12   4   6       10.63        7.27      6.61 o 
  -9   5   6        0.68       -0.13      6.26 o 
  -8   5   6      167.46      188.80     39.20 o 
  -7   5   6      342.20      385.01     25.93 o 
  -6   5   6      210.97      171.66     17.68 o 
  -5   5   6      344.45      343.89     21.04 o 
  -4   5   6      707.38      626.68     25.54 o 
  -3   5   6        0.09        1.69      2.85 o 
  -2   5   6      297.72      288.03     12.08 o 
  -1   5   6      118.26       98.70      8.28 o 
   0   5   6      160.37      178.59     10.30 o 
   1   5   6     1126.17     1027.46     16.00 o 
   2   5   6      627.62      687.60     16.46 o 
   3   5   6      664.11      638.06     13.87 o 
   4   5   6     2128.92     2256.53     29.76 o 
   5   5   6      288.39      295.23     22.39 o 
   6   5   6     1458.71     1404.12     36.87 o 
   7   5   6       18.60       17.18      4.14 o 
   8   5   6      311.80      310.23     14.17 o 
   9   5   6      129.68      126.13     11.05 o 
  10   5   6      130.39      137.16     15.18 o 
  11   5   6        1.91       -8.54      6.91 o 
  12   5   6        0.35       -1.44      5.82 o 
  -9   6   6        4.08       -6.35      5.88 o 
  -8   6   6      275.44      306.76     25.20 o 
  -7   6   6      125.91      114.63     14.91 o 
  -6   6   6       29.01       44.39     10.04 o 
  -5   6   6       20.90       16.16      6.76 o 
  -4   6   6       59.81       81.24     13.12 o 
  -3   6   6        3.83       12.06      4.07 o 
  -2   6   6      255.84      285.91     13.62 o 
  -1   6   6      265.65      267.88     12.35 o 
   0   6   6       36.05       39.52      5.73 o 
   1   6   6        9.14       11.30      5.52 o 
   2   6   6       38.54       41.02      5.69 o 
   3   6   6      589.68      571.75     23.83 o 
   4   6   6      308.46      291.01      9.23 o 
   5   6   6     1061.88     1092.79     19.32 o 
   6   6   6      119.08      137.85      9.88 o 
   7   6   6       84.66       58.93      7.43 o 
   8   6   6       43.29       58.36      7.93 o 
   9   6   6       82.87       76.27      8.80 o 
  10   6   6        6.42        1.00      5.39 o 
  11   6   6      143.52      162.73     17.75 o 
  12   6   6       17.58       50.09     10.65 o 
  -8   7   6        2.01       -4.74      5.88 o 
  -7   7   6        4.91        9.50      5.71 o 
  -6   7   6        3.10        8.68      6.22 o 
  -5   7   6       13.99        6.71      8.23 o 
  -4   7   6       84.94       67.28     11.50 o 
  -3   7   6      477.87      478.54     28.20 o 
  -2   7   6      371.79      364.77     15.07 o 
  -1   7   6      318.08      272.99     13.66 o 
   0   7   6      420.66      379.53     17.62 o 
   1   7   6      103.38       96.77      8.81 o 
   2   7   6      852.32      810.82     27.45 o 
   3   7   6      395.56      360.57     13.91 o 
   4   7   6        0.06        0.79      2.64 o 
   5   7   6      933.68      885.17     35.40 o 
   6   7   6       43.74       31.34      7.61 o 
   7   7   6      180.74      162.22     11.40 o 
   8   7   6      392.16      423.58     16.83 o 
   9   7   6        0.01       -0.93      3.66 o 
  10   7   6      150.66      175.34     17.77 o 
  11   7   6       99.39      106.60     24.03 o 
  12   7   6       73.09      102.74     15.37 o 
  -7   8   6        4.88       -2.43     15.56 o 
  -6   8   6       21.23       21.23      7.79 o 
  -5   8   6       61.27       63.62     11.36 o 
  -4   8   6      339.01      336.56     24.17 o 
  -3   8   6      182.87      155.43     16.65 o 
  -2   8   6       13.89       16.04      4.75 o 
  -1   8   6     1071.63     1066.37     32.98 o 
   0   8   6     1150.45     1082.21     26.78 o 
   1   8   6      269.36      244.90     14.40 o 
   2   8   6      593.29      573.70     25.24 o 
   3   8   6      779.28      740.86     21.36 o 
   4   8   6      517.19      504.21     18.42 o 
   5   8   6       11.31       11.48      8.83 o 
   6   8   6       85.52       81.25     15.73 o 
   7   8   6       35.93       41.38      9.34 o 
   8   8   6       71.09       71.54      9.47 o 
   9   8   6       21.18       27.10      8.01 o 
  10   8   6      144.49      172.69     26.53 o 
  11   8   6       98.91      135.34     24.64 o 
  -7   9   6        0.30       -1.30      7.59 o 
  -6   9   6        2.73        7.08     13.23 o 
  -5   9   6      642.25      694.64     32.61 o 
  -4   9   6       55.32       70.88     11.77 o 
  -3   9   6      102.15       90.54     13.37 o 
  -2   9   6      332.72      323.41     16.82 o 
  -1   9   6      213.25      178.12     13.48 o 
   0   9   6      166.54      168.43     13.31 o 
   1   9   6      224.36      231.36     14.75 o 
   2   9   6      132.93      139.00     11.82 o 
   3   9   6      456.00      436.70     17.32 o 
   4   9   6       67.17       47.24      7.36 o 
   5   9   6      130.40      130.45     11.23 o 
   6   9   6       75.52      118.97     21.00 o 
   7   9   6      215.00      212.46     31.44 o 
   8   9   6      161.55      171.19     18.17 o 
   9   9   6       14.88       14.93      6.01 o 
  10   9   6      500.92      498.89     38.06 o 
  11   9   6        8.07       22.82     12.18 o 
  -6  10   6        9.03       -0.45     17.91 o 
  -5  10   6      133.39      142.06     18.36 o 
  -4  10   6       28.76       13.99      7.31 o 
  -3  10   6       14.69        7.41      8.50 o 
  -2  10   6      197.63      175.28     20.63 o 
  -1  10   6      806.20      775.26     25.23 o 
   0  10   6      466.82      487.26     19.69 o 
   1  10   6      381.54      415.26     18.78 o 
   2  10   6      504.32      529.22     20.21 o 
   3  10   6      397.23      386.86     18.63 o 
   4  10   6       10.92       11.24      4.25 o 
   5  10   6       38.45       40.41      6.90 o 
   6  10   6        1.28        6.22      5.04 o 
   7  10   6      328.79      321.90     23.72 o 
   8  10   6       26.32       44.92      9.99 o 
   9  10   6        3.33        4.37      6.23 o 
  10  10   6       32.70       19.76     13.06 o 
  -5  11   6       99.05       90.63     15.76 o 
  -4  11   6        0.17        5.73      6.48 o 
  -3  11   6       48.82       44.53     11.25 o 
  -2  11   6        7.95        3.93      3.93 o 
  -1  11   6      107.84      133.35     13.25 o 
   0  11   6       39.81       38.61      7.50 o 
   1  11   6        1.25        1.77      4.19 o 
   2  11   6      526.22      491.47     20.25 o 
   3  11   6       19.98       17.27      6.76 o 
   4  11   6       24.01       29.96      6.91 o 
   5  11   6       17.00       14.47      5.56 o 
   6  11   6      351.87      340.07     42.35 o 
   7  11   6       19.69       30.88      9.00 o 
   8  11   6        0.54       15.70      7.34 o 
   9  11   6       13.85       33.29     13.12 o 
  -4  12   6       19.23       25.35     15.12 o 
  -3  12   6       28.10       27.16      9.82 o 
  -2  12   6       38.48       41.15      8.21 o 
  -1  12   6        0.02        1.83      4.05 o 
   0  12   6       13.30       18.29      5.42 o 
   1  12   6      172.99      162.31     14.71 o 
   2  12   6        1.17        2.45      5.07 o 
   3  12   6      195.67      204.89     16.28 o 
   4  12   6       27.67       31.68      8.08 o 
   5  12   6        4.07       10.91      6.04 o 
   6  12   6       53.22       48.31     11.00 o 
   7  12   6       58.73       66.93     17.65 o 
   8  12   6        2.64       23.29     12.00 o 
   9  12   6       10.56       14.94     10.18 o 
  -2  13   6       34.17       33.25     10.15 o 
  -1  13   6      213.47      210.22     22.90 o 
   0  13   6      171.76      172.51     13.43 o 
   1  13   6       44.00       44.08      7.40 o 
   2  13   6      282.43      288.09     19.62 o 
   3  13   6       68.34       79.18     10.68 o 
   4  13   6       35.17       69.02     12.29 o 
   5  13   6       50.83       15.06      8.42 o 
   6  13   6       80.87      100.87     22.12 o 
   7  13   6      227.19      241.68     33.94 o 
   1  14   6        6.36        5.07      6.07 o 
   2  14   6      827.64      907.94     30.87 o 
   3  14   6      234.77      244.51     19.16 o 
   4  14   6       26.44       30.05      9.36 o 
   5  14   6      451.60      464.22     24.02 o 
  -2 -13   7      105.11      122.62     17.60 o 
  -1 -13   7       61.35       56.93     12.38 o 
   0 -13   7       16.44       31.47      9.38 o 
   1 -13   7      114.43       97.17     14.70 o 
  -5 -12   7        1.99       -9.41     11.30 o 
  -4 -12   7      193.62      186.10     16.53 o 
  -3 -12   7       50.01       51.36      9.20 o 
  -2 -12   7      298.02      294.51     19.19 o 
  -1 -12   7       15.52       18.68     12.03 o 
   0 -12   7      147.59      158.75     17.71 o 
   1 -12   7       53.82       46.59     21.97 o 
   2 -12   7       12.83        7.00      8.53 o 
   3 -12   7       98.14       99.93     20.70 o 
   4 -12   7      400.12      391.79     40.53 o 
  -6 -11   7       25.23       21.06      6.90 o 
  -5 -11   7       66.32       66.23     10.41 o 
  -4 -11   7       20.22       26.20      6.45 o 
  -3 -11   7      118.44       97.41     11.20 o 
  -2 -11   7       48.97       28.69      6.90 o 
  -1 -11   7      131.21      136.89     13.20 o 
   0 -11   7       10.64       17.05      5.66 o 
   1 -11   7       10.82       13.81      7.71 o 
   2 -11   7       60.75       67.11      9.72 o 
   3 -11   7       55.68       51.23     15.76 o 
   4 -11   7       15.31       21.94     11.29 o 
   5 -11   7        0.38        4.23      8.06 o 
   6 -11   7        1.69       19.41     11.29 o 
  -7 -10   7       31.31       26.29     11.44 o 
  -6 -10   7      124.16      136.54     17.68 o 
  -5 -10   7      228.33      250.70     17.35 o 
  -4 -10   7      422.00      367.26     19.84 o 
  -3 -10   7       86.07      104.80     11.36 o 
  -2 -10   7      194.31      215.46     15.57 o 
  -1 -10   7       67.59       58.41      8.23 o 
   0 -10   7       82.54       76.60      9.17 o 
   1 -10   7      445.48      426.14     26.12 o 
   2 -10   7       57.48       44.52      7.49 o 
   3 -10   7       41.40       41.09      9.58 o 
   4 -10   7      119.31      129.48     22.70 o 
   5 -10   7        3.27        8.12      7.05 o 
   6 -10   7      191.78      234.12     21.94 o 
  -8  -9   7        7.44       19.09      8.60 o 
  -7  -9   7        0.16       -0.19      6.21 o 
  -6  -9   7        2.14       -1.91      6.30 o 
  -5  -9   7      214.05      203.23     13.59 o 
  -4  -9   7      267.10      234.62     15.91 o 
  -3  -9   7      107.38      114.82     11.27 o 
  -2  -9   7      111.18      104.26     14.04 o 
  -1  -9   7     1389.05     1303.17     62.84 o 
   0  -9   7        0.10        3.44      6.62 o 
   1  -9   7      910.75      835.58     28.37 o 
   2  -9   7      127.53      149.04     12.39 o 
   3  -9   7      148.61      176.87     17.57 o 
   4  -9   7       42.17       52.29     10.83 o 
   5  -9   7        0.01        3.14      7.59 o 
   6  -9   7       37.67       43.14     12.97 o 
   7  -9   7        4.07       15.12     10.47 o 
   8  -9   7       16.20       38.70     14.47 o 
  -8  -8   7       24.97       18.36     10.50 o 
  -7  -8   7        0.05       -2.70      5.50 o 
  -6  -8   7      448.71      417.48     27.20 o 
  -5  -8   7       31.67       23.10      6.21 o 
  -4  -8   7      505.77      467.73     16.48 o 
  -3  -8   7       36.23       19.83      6.59 o 
  -2  -8   7      492.95      503.64     26.62 o 
  -1  -8   7      173.86      162.61     12.51 o 
   0  -8   7      328.12      268.25     18.30 o 
   1  -8   7      389.76      408.34     16.61 o 
   2  -8   7        5.28       11.51      4.07 o 
   3  -8   7       59.15       66.57     20.47 o 
   4  -8   7       93.27       88.05     30.09 o 
   5  -8   7       61.03       67.31     17.47 o 
   6  -8   7       59.47       69.80     22.00 o 
   7  -8   7       11.17       11.88      6.33 o 
   8  -8   7       68.36       75.05     17.23 o 
   9  -8   7       20.00       27.59     12.53 o 
  -9  -7   7       24.04       17.94     13.79 o 
  -8  -7   7        2.84       -1.23      5.66 o 
  -7  -7   7       21.47       15.48      7.30 o 
  -6  -7   7        5.10       -3.48      5.09 o 
  -5  -7   7        3.26       -2.82      3.49 o 
  -4  -7   7      150.49      135.18     10.45 o 
  -3  -7   7      182.65      172.93     18.25 o 
  -2  -7   7       44.63       58.24      7.58 o 
  -1  -7   7        9.74        9.85      3.75 o 
   0  -7   7      105.98      120.61     10.23 o 
   1  -7   7      544.98      490.47     23.70 o 
   2  -7   7      117.40      131.99     10.36 o 
   3  -7   7     1108.11     1044.59     32.91 o 
   4  -7   7       16.53       40.05      9.73 o 
   5  -7   7       74.80       82.19     12.20 o 
   6  -7   7      328.09      337.17     22.10 o 
   7  -7   7      290.25      309.45     35.14 o 
   8  -7   7       39.47       29.22     14.20 o 
   9  -7   7       52.56       57.31     11.10 o 
  -9  -6   7       63.89       74.20     16.35 o 
  -8  -6   7        3.08        3.32      8.35 o 
  -7  -6   7       29.24       35.29     16.44 o 
  -6  -6   7       45.54       49.19      9.86 o 
  -5  -6   7       67.37       72.63      8.76 o 
  -4  -6   7       10.51        8.76      6.09 o 
  -3  -6   7      181.29      163.96     10.26 o 
  -2  -6   7     1707.70     1644.44     32.36 o 
  -1  -6   7        0.48        1.82      2.74 o 
   0  -6   7        7.77        8.82      3.58 o 
   1  -6   7      546.40      517.60     16.93 o 
   2  -6   7      340.22      356.74     13.60 o 
   3  -6   7       46.13       44.32      6.10 o 
   4  -6   7      111.71      114.16     13.23 o 
   5  -6   7       16.79        7.73      4.13 o 
   6  -6   7      270.94      291.67     15.15 o 
   7  -6   7      529.65      550.97     24.95 o 
   8  -6   7        0.66        1.76      5.59 o 
   9  -6   7      233.72      210.22     20.14 o 
  10  -6   7        3.90       17.76      8.05 o 
 -10  -5   7       40.98       59.78     12.81 o 
  -9  -5   7      135.63      113.74     15.78 o 
  -8  -5   7       47.36       47.09     21.97 o 
  -7  -5   7      637.04      642.53     29.04 o 
  -6  -5   7       15.99       17.64     15.62 o 
  -5  -5   7      129.57      103.60     12.93 o 
  -4  -5   7      554.00      529.11     20.80 o 
  -3  -5   7      570.75      508.24     27.92 o 
  -2  -5   7       89.27      104.60      7.95 o 
  -1  -5   7      174.35      170.62     14.89 o 
   0  -5   7       26.74       43.49      6.67 o 
   1  -5   7      361.91      329.81     12.43 o 
   2  -5   7      573.99      530.09     15.77 o 
   3  -5   7       86.18       72.94      5.89 o 
   4  -5   7       45.00       53.78      6.62 o 
   5  -5   7      385.61      355.70     22.16 o 
   6  -5   7      420.16      413.57     19.14 o 
   7  -5   7       84.50       82.44      9.39 o 
   8  -5   7       95.77      110.66     14.12 o 
   9  -5   7       19.45        4.89      6.33 o 
  10  -5   7        2.52       -7.95      5.30 o 
  11  -5   7       57.62       79.15     13.87 o 
 -10  -4   7        2.49        1.23      7.02 o 
  -9  -4   7      310.23      303.68     35.29 o 
  -8  -4   7        7.61        6.03      6.03 o 
  -7  -4   7       33.06       28.93      8.26 o 
  -6  -4   7      286.77      304.30     21.25 o 
  -5  -4   7      243.37      257.52     18.61 o 
  -4  -4   7      746.61      724.27     20.57 o 
  -3  -4   7      171.36      173.63     11.17 o 
  -2  -4   7      320.89      321.95     12.84 o 
  -1  -4   7      319.66      361.39     11.33 o 
   0  -4   7      341.02      347.39     18.46 o 
   1  -4   7      201.66      209.36     10.05 o 
   2  -4   7      437.90      424.25     10.93 o 
   3  -4   7       75.87       81.36      7.43 o 
   4  -4   7      363.91      363.67     13.67 o 
   5  -4   7     1016.01      928.55     23.06 o 
   6  -4   7      674.87      621.81     19.68 o 
   7  -4   7        3.11       10.02      4.36 o 
   8  -4   7       41.04       28.90      8.47 o 
   9  -4   7       94.53      100.53     21.94 o 
  10  -4   7       38.78       49.97     24.88 o 
  11  -4   7      104.83      105.81     15.52 o 
 -10  -3   7       81.31       90.66     13.96 o 
  -9  -3   7      280.49      227.55     25.56 o 
  -8  -3   7       35.99       32.59      9.97 o 
  -7  -3   7      165.57      171.71     17.48 o 
  -6  -3   7        9.23       12.17      5.68 o 
  -5  -3   7      153.81      173.23     15.92 o 
  -4  -3   7      313.69      311.38     12.88 o 
  -3  -3   7      223.99      223.50     12.71 o 
  -2  -3   7      410.11      407.55     13.94 o 
  -1  -3   7      556.47      557.04     19.04 o 
   0  -3   7     1091.69     1246.23     19.39 o 
   1  -3   7      573.05      529.26     12.01 o 
   2  -3   7       35.24       35.60      3.74 o 
   3  -3   7      304.70      278.78     11.46 o 
   4  -3   7      332.50      295.32     12.18 o 
   5  -3   7      128.44      122.58      9.73 o 
   6  -3   7      924.49      892.76     23.30 o 
   7  -3   7      221.88      225.08     13.77 o 
   8  -3   7       74.10       80.73      9.37 o 
   9  -3   7        1.34       -3.07      4.66 o 
  10  -3   7       57.50       51.88     10.79 o 
  11  -3   7       17.41       20.53      8.45 o 
 -10  -2   7      277.68      275.39     24.55 o 
  -9  -2   7      224.39      165.87     18.15 o 
  -8  -2   7      264.65      233.32     20.41 o 
  -7  -2   7       93.82       78.88     11.94 o 
  -6  -2   7       66.77       57.27      9.75 o 
  -5  -2   7      496.44      476.44     24.03 o 
  -4  -2   7      462.60      458.90     12.85 o 
  -3  -2   7      101.28      103.29      8.16 o 
  -2  -2   7      875.86      830.96     16.18 o 
  -1  -2   7      598.49      657.02     13.97 o 
   0  -2   7     1460.82     1604.29     22.51 o 
   1  -2   7      423.62      425.81     10.59 o 
   2  -2   7      121.52      139.82      6.26 o 
   3  -2   7        5.60        8.29      2.91 o 
   4  -2   7        1.51        2.68      2.20 o 
   5  -2   7      663.31      650.85     18.59 o 
   6  -2   7      950.89      976.11     23.83 o 
   7  -2   7       58.79       57.39     10.25 o 
   8  -2   7        7.97       13.95      4.66 o 
   9  -2   7        0.15        2.46      4.95 o 
  10  -2   7      123.19      137.79     16.38 o 
  11  -2   7       81.60       80.44     13.14 o 
  12  -2   7        0.57        3.09     10.26 o 
 -10  -1   7        0.06       -3.86      6.19 o 
  -9  -1   7      126.73      112.89     27.44 o 
  -8  -1   7        0.01        5.63      5.38 o 
  -7  -1   7      224.58      207.20     18.06 o 
  -6  -1   7       86.67      113.72     15.73 o 
  -5  -1   7        8.33        0.76      4.01 o 
  -4  -1   7       72.56       90.74      7.75 o 
  -3  -1   7      548.10      517.19     18.71 o 
  -2  -1   7        8.80       12.76      2.79 o 
  -1  -1   7      241.79      237.05      8.30 o 
   0  -1   7     1068.31     1194.28     24.22 o 
   1  -1   7      155.45      150.36      6.69 o 
   2  -1   7       41.15       53.31      4.90 o 
   3  -1   7      695.62      619.11     16.38 o 
   4  -1   7       11.08       15.50      3.53 o 
   5  -1   7     2423.52     2317.55     36.63 o 
   6  -1   7     1000.66      999.76     23.83 o 
   7  -1   7        1.23        1.15      3.08 o 
   8  -1   7      346.64      332.79     15.21 o 
   9  -1   7      205.37      177.03     23.47 o 
  10  -1   7      259.39      265.94     21.88 o 
  11  -1   7       30.97       28.59      9.52 o 
  12  -1   7       11.04       -1.76      7.53 o 
 -10   0   7        0.77        4.33      7.21 o 
  -9   0   7      361.56      321.63     23.81 o 
  -8   0   7       62.20       67.00      9.10 o 
  -7   0   7      256.11      244.58     15.63 o 
  -6   0   7        0.27        2.11      7.21 o 
  -5   0   7      264.71      238.27     13.47 o 
  -4   0   7      777.30      778.41     23.66 o 
  -3   0   7      320.23      289.79     13.31 o 
  -2   0   7     2115.31     2130.99     27.85 o 
  -1   0   7        3.33        1.73      1.70 o 
   0   0   7     1417.67     1439.61     20.86 o 
   1   0   7     1955.30     1932.25     24.38 o 
   2   0   7      485.79      518.66     10.61 o 
   3   0   7      121.40       92.00      8.49 o 
   4   0   7       28.87       32.16      4.71 o 
   5   0   7      110.51      102.85      8.57 o 
   6   0   7     1689.91     1658.10     31.02 o 
   7   0   7       41.07       38.07      6.21 o 
   8   0   7       19.95       24.32      5.18 o 
   9   0   7      149.84      133.94     14.71 o 
  10   0   7        0.26        2.39      4.83 o 
  11   0   7       47.85       47.18     21.73 o 
  12   0   7        9.47        1.12      6.74 o 
 -10   1   7      229.69      269.48     23.61 o 
  -9   1   7       22.25       34.74     18.51 o 
  -8   1   7      154.98      171.00     18.60 o 
  -7   1   7     1089.21     1074.28     45.30 o 
  -6   1   7       58.68       87.85     11.92 o 
  -5   1   7      112.14      119.67     10.39 o 
  -4   1   7     1251.07     1240.22     34.14 o 
  -3   1   7      611.82      601.93     14.27 o 
  -2   1   7       53.53       49.10      6.29 o 
  -1   1   7       71.00       57.88      5.02 o 
   0   1   7       39.70       56.69      4.90 o 
   1   1   7      868.65      854.36     15.29 o 
   2   1   7     1064.90     1154.51     17.51 o 
   3   1   7      261.11      241.39      9.94 o 
   4   1   7      521.46      547.92     15.83 o 
   5   1   7      174.38      157.74     10.08 o 
   6   1   7      448.49      475.85     15.90 o 
   7   1   7       47.62       42.88      9.05 o 
   8   1   7        0.21        0.04      3.30 o 
   9   1   7      641.58      637.39     27.03 o 
  10   1   7        2.36        9.29      5.88 o 
  11   1   7      163.39      179.22     18.96 o 
  12   1   7        0.01       -3.07      7.53 o 
  -9   2   7       23.33        7.78     10.15 o 
  -8   2   7      213.88      207.07     15.74 o 
  -7   2   7      268.38      268.93     16.62 o 
  -6   2   7        0.46        2.19      3.52 o 
  -5   2   7      630.39      614.75     19.59 o 
  -4   2   7       40.48       38.10      5.65 o 
  -3   2   7       56.65       55.35      5.27 o 
  -2   2   7      807.90      787.02     15.97 o 
  -1   2   7      195.72      198.27      7.77 o 
   0   2   7      141.79      146.26      7.12 o 
   1   2   7       10.19       15.20      2.52 o 
   2   2   7      136.10      134.43      5.94 o 
   3   2   7        0.35        1.74      1.34 o 
   4   2   7      321.49      304.38     14.05 o 
   5   2   7      940.29      980.34     22.22 o 
   6   2   7     1188.80     1211.86     32.57 o 
   7   2   7        0.09       -2.12      2.73 o 
   8   2   7       14.18       11.92      4.02 o 
   9   2   7      214.44      184.20     16.86 o 
  10   2   7       36.78       39.38      8.60 o 
  11   2   7        9.02        0.82      5.22 o 
  12   2   7        2.32       -3.07      6.19 o 
  -9   3   7      260.72      211.47     21.15 o 
  -8   3   7        1.75       12.69      6.83 o 
  -7   3   7       64.23       75.43     14.23 o 
  -6   3   7       10.95        9.46      4.63 o 
  -5   3   7        7.33        9.41     10.29 o 
  -4   3   7       60.04       63.40      7.42 o 
  -3   3   7     1268.38     1242.52     21.32 o 
  -2   3   7       46.56       46.71      5.31 o 
  -1   3   7       37.29       31.46      3.81 o 
   0   3   7     3049.50     3266.29     35.06 o 
   1   3   7     2402.87     2468.62     28.86 o 
   2   3   7      222.89      275.17      8.24 o 
   3   3   7        0.16        0.66      1.47 o 
   4   3   7      692.70      671.20     22.12 o 
   5   3   7      187.25      148.60      9.76 o 
   6   3   7     1052.34     1051.85     23.98 o 
   7   3   7       33.77       40.02      6.27 o 
   8   3   7      277.42      284.09     26.33 o 
   9   3   7      391.84      366.12     20.91 o 
  10   3   7        3.12        4.87      5.85 o 
  11   3   7        6.07        7.76      6.61 o 
  12   3   7        0.02       -5.74      6.68 o 
  -9   4   7        6.81        5.14      7.14 o 
  -8   4   7      214.57      224.78     21.83 o 
  -7   4   7       11.65        4.54      6.39 o 
  -6   4   7        4.17       -0.51      4.75 o 
  -5   4   7      161.99      161.01     16.63 o 
  -4   4   7      941.50      926.24     31.50 o 
  -3   4   7        0.34        0.38      3.75 o 
  -2   4   7      278.74      253.85     12.14 o 
  -1   4   7      207.13      219.39      8.11 o 
   0   4   7       86.24       82.82      5.66 o 
   1   4   7      107.84      104.82      6.14 o 
   2   4   7      332.69      307.07      8.97 o 
   3   4   7      295.76      294.84      8.84 o 
   4   4   7        1.71        7.49      2.69 o 
   5   4   7      160.60      157.11      9.94 o 
   6   4   7        6.78        2.19      2.64 o 
   7   4   7      486.32      487.86     16.99 o 
   8   4   7      162.68      138.60     11.36 o 
   9   4   7       32.54       26.61      5.84 o 
  10   4   7      477.83      478.32     24.07 o 
  11   4   7       22.26       28.04      7.64 o 
  12   4   7      125.21      145.96     17.43 o 
  -8   5   7       18.23       21.66      7.80 o 
  -7   5   7      336.61      361.70     26.11 o 
  -6   5   7       41.50       58.88     10.90 o 
  -5   5   7      194.88      244.46     20.17 o 
  -4   5   7      452.32      396.14     22.00 o 
  -3   5   7      380.18      374.07     14.67 o 
  -2   5   7      172.18      165.09     16.02 o 
  -1   5   7      180.17      170.82     10.89 o 
   0   5   7        7.15        9.57      3.89 o 
   1   5   7       24.49       16.84      5.22 o 
   2   5   7      135.85      123.27      8.77 o 
   3   5   7      263.76      257.51      8.70 o 
   4   5   7      110.74      108.52      8.19 o 
   5   5   7     2630.01     2542.84     34.40 o 
   6   5   7      313.97      316.24     13.13 o 
   7   5   7      561.81      538.86     17.99 o 
   8   5   7      648.47      676.60     21.19 o 
   9   5   7       66.05       57.57      7.80 o 
  10   5   7       21.71       14.60      6.21 o 
  11   5   7        7.44        7.76     13.47 o 
  12   5   7       69.30       74.16     12.94 o 
  -8   6   7       22.26       30.68     12.59 o 
  -7   6   7        1.99       -0.98      5.49 o 
  -6   6   7        0.74        1.30      5.27 o 
  -5   6   7       36.85       28.13      8.93 o 
  -4   6   7       63.67       52.00     10.05 o 
  -3   6   7       65.28       68.36      8.02 o 
  -2   6   7      638.10      657.17     20.04 o 
  -1   6   7      201.47      238.83     12.68 o 
   0   6   7      828.04      767.17     20.78 o 
   1   6   7      151.19      148.06     10.35 o 
   2   6   7        0.90       -1.47      2.08 o 
   3   6   7      274.84      259.75     12.89 o 
   4   6   7      227.35      190.09     10.55 o 
   5   6   7      212.71      197.28     20.91 o 
   6   6   7      189.55      198.71     10.66 o 
   7   6   7      611.35      565.81     18.59 o 
   8   6   7      121.52      125.69     11.07 o 
   9   6   7        0.27        0.78      3.66 o 
  10   6   7       12.51        8.93      4.99 o 
  11   6   7       60.28       77.58     15.38 o 
  12   6   7        4.20       11.23      6.63 o 
  -7   7   7       92.61       94.77     14.93 o 
  -6   7   7        0.13       -7.48      4.99 o 
  -5   7   7      420.09      375.95     25.79 o 
  -4   7   7       73.10       81.34     12.87 o 
  -3   7   7      231.72      230.40     19.50 o 
  -2   7   7      291.42      289.50     14.67 o 
  -1   7   7      185.29      160.63     11.99 o 
   0   7   7      141.41      137.44     11.41 o 
   1   7   7       47.49       50.80      6.62 o 
   2   7   7     1205.09     1208.73     27.07 o 
   3   7   7      318.35      304.43     21.23 o 
   4   7   7      190.85      179.17     14.49 o 
   5   7   7       81.07       63.14      9.96 o 
   6   7   7        9.81        5.36     17.65 o 
   7   7   7      176.67      169.82     13.63 o 
   8   7   7      102.28      101.98     13.71 o 
   9   7   7       14.91       25.00      7.76 o 
  10   7   7       44.82       44.79      9.62 o 
  11   7   7      112.60       93.52     13.54 o 
  12   7   7        1.87        3.98      6.16 o 
  -7   8   7       24.16       23.22      9.95 o 
  -6   8   7       39.86       32.14     10.10 o 
  -5   8   7       32.07       20.81      7.78 o 
  -4   8   7        0.09       -2.81      5.02 o 
  -3   8   7      288.59      263.66     21.65 o 
  -2   8   7      553.29      515.11     19.61 o 
  -1   8   7      204.39      198.06     13.75 o 
   0   8   7      704.62      747.59     22.76 o 
   1   8   7      157.35      152.61     14.39 o 
   2   8   7        3.85        4.15      3.30 o 
   3   8   7       20.08        7.48      7.37 o 
   4   8   7      342.84      339.13     24.04 o 
   5   8   7       92.30      120.25     14.43 o 
   6   8   7       75.33      104.47     20.67 o 
   7   8   7      184.59      211.47     37.61 o 
   8   8   7       77.26       90.67     14.25 o 
   9   8   7      649.76      617.30     23.77 o 
  10   8   7        6.51       11.59     10.53 o 
  11   8   7       17.53       19.82     10.41 o 
  -6   9   7       37.51       34.69     10.39 o 
  -5   9   7        1.30        2.65      9.62 o 
  -4   9   7      139.95      118.01     16.69 o 
  -3   9   7      482.76      467.41     25.54 o 
  -2   9   7      196.73      210.63     15.21 o 
  -1   9   7      267.97      237.89     15.73 o 
   0   9   7      685.72      715.81     23.50 o 
   1   9   7      921.13      897.34     25.97 o 
   2   9   7     3319.19     3243.82     51.83 o 
   3   9   7        4.90       13.99      4.33 o 
   4   9   7       31.71       34.51     10.05 o 
   5   9   7      293.87      261.26     20.82 o 
   6   9   7        5.84       12.23      9.94 o 
   7   9   7       37.10       38.47      9.20 o 
   8   9   7      575.90      581.67     63.02 o 
   9   9   7      124.43      120.19     16.33 o 
  10   9   7      170.45      199.34     21.69 o 
  11   9   7       25.24       24.12     12.18 o 
  -5  10   7      130.63      139.41     18.67 o 
  -4  10   7      150.50      147.13     18.35 o 
  -3  10   7      108.96      102.51     20.82 o 
  -2  10   7      169.82      154.46     13.81 o 
  -1  10   7       54.79       53.18      7.81 o 
   0  10   7      547.77      576.80     22.92 o 
   1  10   7       70.87       78.80      9.92 o 
   2  10   7      711.00      742.88     24.29 o 
   3  10   7      438.20      468.07     19.30 o 
   4  10   7       77.98       78.12      9.43 o 
   5  10   7       44.35       53.55     10.67 o 
   6  10   7        1.93       -4.27      4.83 o 
   7  10   7        0.90        5.64      5.39 o 
   8  10   7        1.94        4.55      5.34 o 
   9  10   7        0.00        1.32      5.72 o 
  10  10   7      195.90      241.04     23.12 o 
  -4  11   7        2.61        0.00      6.31 o 
  -3  11   7      106.61      119.52     17.04 o 
  -2  11   7      130.44      143.39     29.91 o 
  -1  11   7      142.77      147.37     13.77 o 
   0  11   7        4.64       20.02      5.94 o 
   1  11   7       12.14       10.11      4.76 o 
   2  11   7       65.99       79.69     12.79 o 
   3  11   7        0.55       -3.78      4.83 o 
   4  11   7       18.14       16.99      5.61 o 
   5  11   7      303.87      327.74     25.24 o 
   6  11   7        0.95       -7.15      4.77 o 
   7  11   7       92.92       83.50     14.79 o 
   8  11   7      392.85      456.01     27.85 o 
   9  11   7       94.36      129.28     17.94 o 
  -3  12   7       47.51       38.22     14.23 o 
  -2  12   7        0.04       -8.58      5.72 o 
  -1  12   7       16.22       20.96      6.38 o 
   0  12   7      321.90      308.54     25.00 o 
   1  12   7      121.52      123.68     13.21 o 
   2  12   7       92.38      106.44     12.29 o 
   3  12   7      129.55      149.23     14.55 o 
   4  12   7      128.80      135.72     16.48 o 
   5  12   7       23.59       15.94      7.78 o 
   6  12   7        9.82       12.67      6.90 o 
   7  12   7       12.09       30.85      9.13 o 
   8  12   7        0.01       -2.66      6.70 o 
  -1  13   7      127.87      147.11     12.66 o 
   0  13   7      282.33      284.84     17.19 o 
   1  13   7        2.82       -2.43      5.12 o 
   2  13   7        0.56        4.65      7.89 o 
   3  13   7       21.28       21.82      7.43 o 
   4  13   7       74.44       81.41     11.29 o 
   5  13   7      135.45      125.28     17.63 o 
   6  13   7        1.11       14.29     11.47 o 
   7  13   7       76.12       58.94     16.65 o 
  -3 -12   8       24.46       13.73      6.89 o 
  -2 -12   8        8.74        5.23      5.68 o 
  -1 -12   8       10.96       11.59      6.17 o 
   0 -12   8      125.61      115.53     12.58 o 
   1 -12   8        3.57       -8.00      6.88 o 
   2 -12   8       97.86      120.16     23.47 o 
   3 -12   8        0.15        3.88      9.18 o 
  -5 -11   8       87.55      102.19     11.12 o 
  -4 -11   8        7.65        5.32      8.20 o 
  -3 -11   8       47.20       52.87      8.77 o 
  -2 -11   8      207.08      181.77     15.37 o 
  -1 -11   8      242.08      234.94     17.22 o 
   0 -11   8       16.18       16.70     10.59 o 
   1 -11   8      198.79      202.18     19.81 o 
   2 -11   8       52.74       40.75      9.99 o 
   3 -11   8       52.33       74.66     12.93 o 
   4 -11   8       66.46       89.46     14.04 o 
   5 -11   8        0.13        9.18     10.12 o 
  -6 -10   8        0.40        2.33      6.08 o 
  -5 -10   8      166.77      153.50     12.60 o 
  -4 -10   8      624.46      673.07     24.75 o 
  -3 -10   8       13.69        3.32      5.07 o 
  -2 -10   8      289.94      288.53     18.29 o 
  -1 -10   8      253.11      274.48     17.71 o 
   0 -10   8      264.07      258.25     16.85 o 
   1 -10   8        8.98        7.28      4.71 o 
   2 -10   8       52.98       49.35     10.70 o 
   3 -10   8        0.18       -1.42      5.48 o 
   4 -10   8        0.79        1.83      5.74 o 
   5 -10   8      137.05      177.98     19.19 o 
   6 -10   8       69.21       76.15     12.97 o 
  -7  -9   8        0.73       -0.08      9.82 o 
  -6  -9   8        4.27       14.21      7.15 o 
  -5  -9   8        0.53        2.87      4.81 o 
  -4  -9   8      173.30      169.71     12.70 o 
  -3  -9   8        1.82       -3.17      3.98 o 
  -2  -9   8       95.09       87.46     10.22 o 
  -1  -9   8       11.96       13.57      5.22 o 
   0  -9   8        1.37        1.44      4.00 o 
   1  -9   8     1456.97     1326.05     32.06 o 
   2  -9   8       79.96       83.65     12.95 o 
   3  -9   8      813.82      724.06     34.70 o 
   4  -9   8       12.72       18.93      7.55 o 
   5  -9   8       31.74       35.93      9.26 o 
   6  -9   8       19.75       11.73      7.33 o 
   7  -9   8      113.48      117.70     20.91 o 
  -8  -8   8        7.54       -6.35      7.17 o 
  -7  -8   8      165.07      141.15     17.99 o 
  -6  -8   8        8.05        9.62      7.26 o 
  -5  -8   8       14.31       13.99      5.41 o 
  -4  -8   8      213.97      211.71     15.48 o 
  -3  -8   8       61.87       78.72     16.03 o 
  -2  -8   8      485.21      473.30     18.94 o 
  -1  -8   8       39.42       38.15      7.92 o 
   0  -8   8       43.72       39.44      6.89 o 
   1  -8   8      141.05      131.32     11.39 o 
   2  -8   8       57.49       49.62     10.29 o 
   3  -8   8       20.97       11.20      6.32 o 
   4  -8   8      457.10      427.51     23.14 o 
   5  -8   8       59.65       71.09     11.49 o 
   6  -8   8      103.11      105.08     14.70 o 
   7  -8   8      265.85      275.58     22.51 o 
   8  -8   8        0.04       -2.35      9.53 o 
  -8  -7   8        4.30        6.14      8.53 o 
  -7  -7   8       19.16       12.15      7.17 o 
  -6  -7   8       24.61       23.09      8.55 o 
  -5  -7   8      309.79      278.36     22.20 o 
  -4  -7   8      151.14      178.00     14.01 o 
  -3  -7   8       13.12       12.80      4.21 o 
  -2  -7   8      276.52      265.80     15.44 o 
  -1  -7   8       53.41       52.64      7.45 o 
   0  -7   8      905.40      903.81     44.33 o 
   1  -7   8       37.82       40.35      6.34 o 
   2  -7   8      458.38      439.58     22.07 o 
   3  -7   8       43.47       40.34      8.46 o 
   4  -7   8        5.22        7.75      7.71 o 
   5  -7   8       96.77      100.29     13.36 o 
   6  -7   8      105.23      111.25     14.24 o 
   7  -7   8        0.82       -4.27      5.82 o 
   8  -7   8        0.07        3.53      7.59 o 
   9  -7   8       58.72       52.05     14.59 o 
  -9  -6   8       43.56       44.84     11.52 o 
  -8  -6   8        9.67       13.28      7.76 o 
  -7  -6   8       30.60       41.61      9.92 o 
  -6  -6   8        2.99       11.18     21.09 o 
  -5  -6   8        8.22       17.73      6.67 o 
  -4  -6   8      181.91      144.03     12.29 o 
  -3  -6   8      118.52       98.23     10.69 o 
  -2  -6   8        0.34        3.63      4.23 o 
  -1  -6   8        0.21       -2.36      3.05 o 
   0  -6   8      845.12      833.47     22.60 o 
   1  -6   8      381.66      358.11     14.47 o 
   2  -6   8        9.83       10.81      5.74 o 
   3  -6   8      259.35      233.35     18.15 o 
   4  -6   8      353.54      351.68     21.74 o 
   5  -6   8      170.68      168.29     34.26 o 
   6  -6   8       83.20       80.68     12.14 o 
   7  -6   8        4.01        9.78      5.85 o 
   8  -6   8      358.84      313.77     22.85 o 
   9  -6   8       81.63       94.80     13.75 o 
  10  -6   8        0.27       -5.64      7.32 o 
  -9  -5   8        3.00       -7.44     13.12 o 
  -8  -5   8       49.21       58.10     11.18 o 
  -7  -5   8        0.09        7.51      5.72 o 
  -6  -5   8       19.73       18.19      6.61 o 
  -5  -5   8       92.75       95.35     12.85 o 
  -4  -5   8      514.99      543.41     19.34 o 
  -3  -5   8        7.33        6.07      3.82 o 
  -2  -5   8      114.12       92.77      9.07 o 
  -1  -5   8     1448.89     1481.69     26.16 o 
   0  -5   8      209.76      218.33     12.49 o 
   1  -5   8      126.11      134.38     10.04 o 
   2  -5   8      317.47      288.41     18.55 o 
   3  -5   8      757.93      821.02     31.29 o 
   4  -5   8      322.09      276.04     18.80 o 
   5  -5   8       10.68       13.40      5.03 o 
   6  -5   8      671.45      698.92     22.00 o 
   7  -5   8       14.64       11.50      5.14 o 
   8  -5   8        0.26        1.90      6.65 o 
   9  -5   8        0.74        1.14      5.93 o 
  10  -5   8        2.99        8.73      7.15 o 
  -9  -4   8       24.15       27.90      9.56 o 
  -8  -4   8        6.61        0.14      6.44 o 
  -7  -4   8       44.03       38.50     11.85 o 
  -6  -4   8       43.95       49.28      9.80 o 
  -5  -4   8      264.84      271.05     19.87 o 
  -4  -4   8     1553.08     1608.52     33.14 o 
  -3  -4   8       54.60       54.40      7.29 o 
  -2  -4   8     3029.30     3137.48     53.26 o 
  -1  -4   8      381.88      422.67     15.27 o 
   0  -4   8        3.97        1.90      2.60 o 
   1  -4   8     1110.13     1126.24     27.37 o 
   2  -4   8       56.71       54.75      8.84 o 
   3  -4   8      107.96       97.93      8.62 o 
   4  -4   8       53.78       52.77      6.82 o 
   5  -4   8      109.02       96.04      9.37 o 
   6  -4   8       33.90       40.31      6.68 o 
   7  -4   8       12.17       21.39      5.83 o 
   8  -4   8      101.14      120.18     11.89 o 
   9  -4   8       13.36       14.48      7.05 o 
  10  -4   8      106.28      101.34     14.45 o 
  11  -4   8      101.01       87.44     15.38 o 
  -9  -3   8       43.40       45.76     11.47 o 
  -8  -3   8       79.60      100.36     16.88 o 
  -7  -3   8      250.07      272.34     21.87 o 
  -6  -3   8        7.45       -6.19      4.69 o 
  -5  -3   8       69.39       68.98     10.62 o 
  -4  -3   8        5.14        1.59      3.51 o 
  -3  -3   8       51.10       59.71      7.29 o 
  -2  -3   8        3.29        1.56      2.58 o 
  -1  -3   8       32.37       31.60      5.56 o 
   0  -3   8       41.89       38.67      5.42 o 
   1  -3   8     1126.42     1120.84     19.14 o 
   2  -3   8       17.93       21.52      4.24 o 
   3  -3   8     1904.62     1819.09     31.83 o 
   4  -3   8      232.31      245.56     12.32 o 
   5  -3   8        1.17        0.98      3.00 o 
   6  -3   8       80.01       80.83      8.92 o 
   7  -3   8      368.84      383.76     21.12 o 
   8  -3   8       42.73       33.92      6.47 o 
   9  -3   8       35.78       25.01      7.68 o 
  10  -3   8       65.95       88.99     16.17 o 
  11  -3   8       53.08      102.01     15.46 o 
  -9  -2   8       76.83       74.47     17.00 o 
  -8  -2   8       36.74       31.39     17.29 o 
  -7  -2   8      351.96      306.92     26.88 o 
  -6  -2   8        1.01        1.12      4.39 o 
  -5  -2   8       43.74       16.41     12.94 o 
  -4  -2   8       46.63       38.43      6.07 o 
  -3  -2   8       27.58       27.52      4.99 o 
  -2  -2   8      391.00      380.62     14.07 o 
  -1  -2   8        0.01        0.91      1.98 o 
   0  -2   8       75.03       85.05      6.17 o 
   1  -2   8       14.33       20.26      3.22 o 
   2  -2   8      814.50      791.32     30.51 o 
   3  -2   8      106.04       93.69      8.17 o 
   4  -2   8      247.72      252.53     12.26 o 
   5  -2   8      203.24      224.07     12.84 o 
   6  -2   8      744.99      732.09     21.12 o 
   7  -2   8     1009.27      985.54     25.94 o 
   8  -2   8        0.17       -1.88      4.94 o 
   9  -2   8        0.04       -0.66      5.42 o 
  10  -2   8        0.12        6.32      6.21 o 
  11  -2   8       44.90       41.35      9.73 o 
  -9  -1   8      459.27      468.15     27.63 o 
  -8  -1   8      125.93      155.46     17.62 o 
  -7  -1   8      221.73      199.44     18.76 o 
  -6  -1   8       76.78       73.45     11.21 o 
  -5  -1   8      952.63      943.35     35.82 o 
  -4  -1   8      372.20      356.57     14.30 o 
  -3  -1   8      258.20      289.97     10.42 o 
  -2  -1   8       29.70       38.91      4.66 o 
  -1  -1   8       35.20       29.78      3.89 o 
   0  -1   8     1114.07     1180.46     19.97 o 
   1  -1   8       11.69       10.66      2.63 o 
   2  -1   8      124.72      122.69      9.01 o 
   3  -1   8       62.14       61.06      7.53 o 
   4  -1   8      752.07      758.33     38.32 o 
   5  -1   8       43.02       39.63     15.55 o 
   6  -1   8      634.79      692.47     21.96 o 
   7  -1   8       64.65       71.47      8.46 o 
   8  -1   8       58.70       54.00      7.52 o 
   9  -1   8       21.69       19.18      5.97 o 
  10  -1   8       11.05       16.23      6.75 o 
  11  -1   8       75.49       66.82     11.75 o 
  12  -1   8       59.73       36.28     11.01 o 
  -9   0   8        5.42       15.39      7.42 o 
  -8   0   8       29.37       41.14      8.97 o 
  -7   0   8        1.08        7.36      5.62 o 
  -6   0   8       26.71       35.01      6.52 o 
  -5   0   8      518.58      497.30     18.00 o 
  -4   0   8      275.17      266.18     13.49 o 
  -3   0   8       78.37       86.82      6.84 o 
  -2   0   8       37.29       34.94      4.35 o 
  -1   0   8     1203.90     1252.00     21.11 o 
   0   0   8     2057.59     2152.76     28.12 o 
   1   0   8        2.27        3.53      1.94 o 
   2   0   8      563.14      524.16     15.66 o 
   3   0   8        3.74        4.09      2.03 o 
   4   0   8      318.09      305.34     12.38 o 
   5   0   8      742.21      716.96     19.92 o 
   6   0   8      898.78      874.50     22.99 o 
   7   0   8     3493.63     3370.94     50.42 o 
   8   0   8      110.38      120.61     10.84 o 
   9   0   8        9.97       11.78      6.14 o 
  10   0   8      237.29      225.81     20.52 o 
  11   0   8      307.42      312.01     24.93 o 
  12   0   8        2.19        3.45     14.35 o 
  -9   1   8      149.38      159.78     17.99 o 
  -8   1   8       22.42       34.81      6.99 o 
  -7   1   8       31.48       28.10      6.11 o 
  -6   1   8       38.86       47.17      7.36 o 
  -5   1   8        4.81       -0.32      4.22 o 
  -4   1   8      161.49      168.83     11.80 o 
  -3   1   8      627.82      636.98     15.56 o 
  -2   1   8       88.47       87.76      6.72 o 
  -1   1   8      505.49      496.28     12.89 o 
   0   1   8     1671.28     1868.11     25.84 o 
   1   1   8       26.17       22.96      3.04 o 
   2   1   8        0.16        1.02      1.44 o 
   3   1   8     2425.09     2314.51     31.28 o 
   4   1   8      410.61      378.16     13.68 o 
   5   1   8     1179.68     1121.85     25.22 o 
   6   1   8     3615.79     3583.09     62.26 o 
   7   1   8      298.92      274.15     14.23 o 
   8   1   8      379.38      374.33     19.19 o 
   9   1   8        2.00        8.76      4.07 o 
  10   1   8        0.51       -2.85      3.99 o 
  11   1   8       18.36       21.59      7.89 o 
  12   1   8        0.25       -9.34      6.23 o 
  -9   2   8        7.41        9.83      7.76 o 
  -8   2   8      357.11      301.18     24.31 o 
  -7   2   8       11.45       12.51      5.15 o 
  -6   2   8       11.38       22.48      5.81 o 
  -5   2   8      122.02      103.92     10.38 o 
  -4   2   8       52.68       48.30      6.81 o 
  -3   2   8      284.54      305.65     11.02 o 
  -2   2   8      464.80      417.24     12.17 o 
  -1   2   8       55.13       59.05      5.44 o 
   0   2   8      277.66      296.86      9.64 o 
   1   2   8      142.32      167.31      7.57 o 
   2   2   8       46.62       47.42      4.28 o 
   3   2   8       10.60        7.99      3.66 o 
   4   2   8      107.08      116.29      9.10 o 
   5   2   8      197.31      206.78     11.30 o 
   6   2   8      300.94      295.02     13.54 o 
   7   2   8     2107.97     1989.09     70.70 o 
   8   2   8       96.07      129.22     11.37 o 
   9   2   8       27.57       29.12      5.88 o 
  10   2   8      147.48      169.84     25.56 o 
  11   2   8      100.34      105.09     15.03 o 
  12   2   8        2.42        0.61      6.06 o 
  -9   3   8        0.07        8.08      9.18 o 
  -8   3   8       35.30       41.05     10.77 o 
  -7   3   8      225.89      266.13     22.60 o 
  -6   3   8       66.95       57.78     10.81 o 
  -5   3   8      204.31      177.14     25.14 o 
  -4   3   8      244.65      261.28     21.20 o 
  -3   3   8        0.34        4.00      2.34 o 
  -2   3   8       89.01       90.13      6.84 o 
  -1   3   8        5.54        6.47      1.98 o 
   0   3   8      222.61      206.72     10.49 o 
   1   3   8       90.23      114.47      6.79 o 
   2   3   8      558.97      564.52     18.71 o 
   3   3   8     1579.03     1513.76     33.48 o 
   4   3   8       48.65       40.57      5.99 o 
   5   3   8       89.42       88.33      8.32 o 
   6   3   8      540.54      491.86     16.92 o 
   7   3   8      277.22      252.10     23.94 o 
   8   3   8       33.09       34.97      6.87 o 
   9   3   8       10.07        3.72      3.98 o 
  10   3   8      205.52      187.10     18.22 o 
  11   3   8       96.28      105.08     14.45 o 
  12   3   8      101.57       89.48     14.62 o 
  -8   4   8       51.48       42.10     13.09 o 
  -7   4   8       22.97       33.49     17.23 o 
  -6   4   8      119.01      119.36     15.30 o 
  -5   4   8      145.13      206.53     18.85 o 
  -4   4   8      353.40      319.20     21.34 o 
  -3   4   8       25.38       27.36      6.77 o 
  -2   4   8     2796.83     2776.64     50.57 o 
  -1   4   8       45.58       33.53      5.45 o 
   0   4   8      404.71      424.41     14.68 o 
   1   4   8     1594.31     1686.92     24.43 o 
   2   4   8     1010.73     1020.58     18.13 o 
   3   4   8       29.37       26.13      4.40 o 
   4   4   8        1.33       -0.36      2.75 o 
   5   4   8      530.53      448.21     13.83 o 
   6   4   8      313.90      332.95     17.68 o 
   7   4   8      557.92      546.09     18.64 o 
   8   4   8        2.98       11.04      4.47 o 
   9   4   8       39.14       36.54      6.63 o 
  10   4   8        8.43        5.83      5.49 o 
  11   4   8       69.82       61.20     16.94 o 
  12   4   8       50.54       60.31     12.18 o 
  -8   5   8        0.01       -6.04     12.53 o 
  -7   5   8      129.14      135.40     16.98 o 
  -6   5   8      204.04      216.78     26.35 o 
  -5   5   8       43.38       68.39     11.71 o 
  -4   5   8       27.79       35.37     11.94 o 
  -3   5   8      932.27      928.76     32.12 o 
  -2   5   8      217.77      205.22     16.22 o 
  -1   5   8        0.17        0.67      2.60 o 
   0   5   8      259.99      280.33     17.91 o 
   1   5   8      514.50      510.61     27.47 o 
   2   5   8        8.58        8.06      3.03 o 
   3   5   8       49.19       58.09     21.91 o 
   4   5   8       19.08       19.30      4.12 o 
   5   5   8        2.81        2.89      2.66 o 
   6   5   8      554.61      473.58     29.51 o 
   7   5   8      623.43      674.54     20.82 o 
   8   5   8       11.62       11.95      4.70 o 
   9   5   8       31.21       33.40      6.64 o 
  10   5   8       37.92       47.06      9.47 o 
  11   5   8      138.96      133.46     27.23 o 
  12   5   8       99.56       93.34     14.20 o 
  -7   6   8        9.41        3.74      6.23 o 
  -6   6   8       36.57       36.33      9.50 o 
  -5   6   8       76.16       29.80      8.76 o 
  -4   6   8       10.64       18.55      8.12 o 
  -3   6   8       26.12       26.53      7.26 o 
  -2   6   8      283.82      239.04     15.03 o 
  -1   6   8      754.38      759.17     22.13 o 
   0   6   8      861.88      842.20     22.82 o 
   1   6   8      499.14      491.39     22.45 o 
   2   6   8     1120.23     1067.44     24.99 o 
   3   6   8      176.79      204.21     20.28 o 
   4   6   8       27.96       42.37      8.39 o 
   5   6   8        3.60        0.23      3.65 o 
   6   6   8      100.05       92.23     20.76 o 
   7   6   8      297.89      286.21     17.13 o 
   8   6   8       57.30       66.92      8.67 o 
   9   6   8       54.08       56.05      8.39 o 
  10   6   8      212.41      254.39     20.84 o 
  11   6   8       12.71        3.61      5.68 o 
  12   6   8       33.92       35.69     10.24 o 
  -7   7   8        4.02       14.42      8.13 o 
  -6   7   8       97.96      119.51     16.53 o 
  -5   7   8      282.42      261.00     28.47 o 
  -4   7   8       86.43       54.92     11.29 o 
  -3   7   8      193.71      165.10     17.60 o 
  -2   7   8      120.02      136.60     11.82 o 
  -1   7   8       33.74       32.91      6.13 o 
   0   7   8      788.85      779.79     22.79 o 
   1   7   8      679.66      664.50     20.64 o 
   2   7   8      195.84      217.58     13.25 o 
   3   7   8      688.26      705.11     20.90 o 
   4   7   8      468.31      469.49     32.06 o 
   5   7   8      576.34      507.96     24.31 o 
   6   7   8      382.30      371.84     40.47 o 
   7   7   8      176.17      173.02     17.50 o 
   8   7   8      283.50      269.24     17.66 o 
   9   7   8        0.85       -0.75      5.25 o 
  10   7   8        4.30        7.29     10.35 o 
  11   7   8        3.73       11.12     10.18 o 
  -6   8   8       66.07       60.91     12.54 o 
  -5   8   8       64.91       44.17     10.60 o 
  -4   8   8       11.35        8.03      6.33 o 
  -3   8   8       14.66       18.81      7.33 o 
  -2   8   8       40.39       47.96      7.29 o 
  -1   8   8       41.28       36.05      6.51 o 
   0   8   8       71.40       74.50     12.78 o 
   1   8   8        5.35        8.18      3.72 o 
   2   8   8       50.81       65.74      9.81 o 
   3   8   8      200.60      193.53     13.38 o 
   4   8   8        0.68        5.20      4.09 o 
   5   8   8      119.44       91.21     12.74 o 
   6   8   8       84.75       93.58     13.55 o 
   7   8   8       20.09       12.91      6.04 o 
   8   8   8      278.29      276.20     32.73 o 
   9   8   8        1.92       -1.51      4.74 o 
  10   8   8      166.03      196.47     29.14 o 
  11   8   8       37.18       47.00     15.53 o 
  -5   9   8       24.87       27.85      9.44 o 
  -4   9   8       25.87       23.12     20.97 o 
  -3   9   8       58.08       49.72     11.37 o 
  -2   9   8      312.66      320.11     18.86 o 
  -1   9   8       29.90       29.94      7.80 o 
   0   9   8       89.84       97.90     10.53 o 
   1   9   8       38.05       49.43      7.53 o 
   2   9   8      119.97      123.13     11.74 o 
   3   9   8      245.56      257.72     15.86 o 
   4   9   8      513.75      508.97     25.71 o 
   5   9   8      393.26      400.28     25.67 o 
   6   9   8        3.97        9.87      4.77 o 
   7   9   8      269.59      260.64     22.46 o 
   8   9   8       57.53       67.06     11.59 o 
   9   9   8       71.11       70.25     12.30 o 
  10   9   8       92.90       78.20     13.96 o 
  -4  10   8      107.09      106.35     19.35 o 
  -3  10   8       37.96       24.79     11.53 o 
  -2  10   8      372.53      336.62     34.26 o 
  -1  10   8      157.39      129.62     12.67 o 
   0  10   8      713.67      695.64     48.88 o 
   1  10   8      117.21      130.08     12.84 o 
   2  10   8      507.98      540.57     22.20 o 
   3  10   8       31.44       33.47     11.95 o 
   4  10   8      607.21      621.27     42.82 o 
   5  10   8      586.66      582.91     28.74 o 
   6  10   8        0.44        0.83      5.79 o 
   7  10   8        3.23       10.66      5.53 o 
   8  10   8        2.99        5.64      7.91 o 
   9  10   8       46.22       29.08      8.94 o 
  10  10   8        3.95       -9.36     10.06 o 
  -3  11   8      369.27      416.60     30.19 o 
  -2  11   8        3.52        8.19      7.17 o 
  -1  11   8      260.61      272.15     21.57 o 
   0  11   8      205.84      210.99     17.78 o 
   1  11   8        1.82       -0.03      6.02 o 
   2  11   8        0.42        1.52      5.64 o 
   3  11   8       28.73       19.45      6.03 o 
   4  11   8        6.33        3.44      5.22 o 
   5  11   8       11.87        8.33     13.65 o 
   6  11   8        0.58       -8.90     20.17 o 
   7  11   8       48.63       43.26     11.09 o 
   8  11   8       58.10       64.10     12.46 o 
   9  11   8      243.23      302.16     26.98 o 
  -2  12   8       59.54       72.73     15.15 o 
  -1  12   8       92.11      100.64     12.53 o 
   0  12   8       57.89       51.91      9.08 o 
   1  12   8      160.46      143.95     14.64 o 
   2  12   8      369.86      372.98     21.98 o 
   3  12   8        6.99        7.10      7.45 o 
   4  12   8       86.66       96.90     16.70 o 
   5  12   8      152.90      174.70     21.06 o 
   6  12   8      107.98      139.72     20.88 o 
   7  12   8       83.38      122.25     17.20 o 
   8  12   8        9.62       10.54      8.04 o 
   1  13   8      126.27      132.06     14.45 o 
   2  13   8      252.06      267.47     19.90 o 
   3  13   8       42.89       47.01      9.58 o 
   4  13   8        6.03        4.22      7.84 o 
   5  13   8       92.53      122.17     17.75 o 
   6  13   8      134.50      133.05     26.47 o 
  -3 -11   9        8.74       10.61      6.28 o 
  -2 -11   9      202.25      218.87     17.25 o 
  -1 -11   9        9.91       25.35      6.61 o 
   0 -11   9       21.31       23.39      7.92 o 
   1 -11   9      185.64      171.25     25.26 o 
   2 -11   9       48.97       38.66     28.20 o 
   3 -11   9        5.03       12.32     16.20 o 
   4 -11   9        0.05       10.12     13.79 o 
  -5 -10   9       69.88       98.31     14.81 o 
  -4 -10   9      321.25      360.27     18.74 o 
  -3 -10   9       70.44       68.98      9.79 o 
  -2 -10   9        5.24       10.59      5.06 o 
  -1 -10   9      149.05      158.41     14.37 o 
   0 -10   9      179.26      167.14     18.27 o 
   1 -10   9       73.96       79.01     13.19 o 
   2 -10   9      172.62      166.85     18.51 o 
   3 -10   9        7.16       13.79      7.09 o 
   4 -10   9      107.45      103.00     15.06 o 
   5 -10   9      209.06      242.55     23.29 o 
  -6  -9   9      130.48      146.12     21.85 o 
  -5  -9   9        3.50        5.45      6.41 o 
  -4  -9   9       52.91       48.44      8.54 o 
  -3  -9   9      340.06      332.73     18.33 o 
  -2  -9   9      187.41      174.60     16.23 o 
  -1  -9   9       11.79       21.29      5.83 o 
   0  -9   9       36.33       40.39      7.54 o 
   1  -9   9      319.90      324.85     23.87 o 
   2  -9   9      286.40      268.33     22.72 o 
   3  -9   9      148.38      150.21     17.68 o 
   4  -9   9       23.62       23.31      8.88 o 
   5  -9   9      172.63      190.51     20.42 o 
   6  -9   9       94.36      121.86     16.29 o 
   7  -9   9        0.01       -7.33      9.41 o 
  -7  -8   9       42.67       63.35     12.73 o 
  -6  -8   9      282.48      287.12     31.35 o 
  -5  -8   9      261.80      255.80     32.38 o 
  -4  -8   9      322.42      327.39     19.38 o 
  -3  -8   9      206.28      230.90     18.98 o 
  -2  -8   9      475.59      436.64     16.29 o 
  -1  -8   9       27.37       22.46      7.06 o 
   0  -8   9        4.01       -5.91      3.94 o 
   1  -8   9       53.68       48.00      9.77 o 
   2  -8   9        1.83        9.52      5.97 o 
   3  -8   9      388.86      364.79     24.54 o 
   4  -8   9       22.22       14.74     12.26 o 
   5  -8   9      147.50      135.42     17.07 o 
   6  -8   9      257.53      275.54     22.83 o 
   7  -8   9       23.46       13.42      7.14 o 
   8  -8   9      223.68      219.74     31.17 o 
  -7  -7   9       24.36       36.05     11.32 o 
  -6  -7   9       81.69       99.02     15.48 o 
  -5  -7   9      261.66      264.69     22.64 o 
  -4  -7   9       16.98       17.78      9.17 o 
  -3  -7   9        7.87        5.36      4.61 o 
  -2  -7   9       11.63       14.05      4.32 o 
  -1  -7   9       27.99       27.62      6.01 o 
   0  -7   9      128.88      154.79     12.60 o 
   1  -7   9      475.52      435.01     30.47 o 
   2  -7   9        3.44        5.17      5.07 o 
   3  -7   9      117.69      107.05     14.14 o 
   4  -7   9       31.11       21.76      7.91 o 
   5  -7   9      202.66      212.57     19.98 o 
   6  -7   9       54.66       47.21     10.81 o 
   7  -7   9        0.04       -1.96      5.86 o 
   8  -7   9       36.62       44.58     14.12 o 
  -8  -6   9        7.46        7.78      9.68 o 
  -7  -6   9      201.74      199.27     20.91 o 
  -6  -6   9        3.20       -1.61      5.36 o 
  -5  -6   9        5.29        4.50      6.29 o 
  -4  -6   9      380.00      340.40     17.70 o 
  -3  -6   9       10.03       -0.11      4.04 o 
  -2  -6   9       24.49       29.73      6.21 o 
  -1  -6   9      113.18      112.74      9.24 o 
   0  -6   9      224.69      212.38     13.68 o 
   1  -6   9      221.84      198.57     17.74 o 
   2  -6   9        5.39        8.81      5.91 o 
   3  -6   9       95.70       92.38     13.16 o 
   4  -6   9       61.60       45.80      9.37 o 
   5  -6   9      148.54      171.80     17.57 o 
   6  -6   9      109.57      129.38     15.99 o 
   7  -6   9        0.13       -3.12      5.40 o 
   8  -6   9       50.14       68.30     11.57 o 
   9  -6   9       18.49        7.18      9.76 o 
  -8  -5   9        2.00       -4.79      5.72 o 
  -7  -5   9       12.11       11.47      6.45 o 
  -6  -5   9       57.90       55.42     11.24 o 
  -5  -5   9        4.49        1.19      4.83 o 
  -4  -5   9        9.94       10.17      5.11 o 
  -3  -5   9        2.03        9.68      3.92 o 
  -2  -5   9      875.91      807.42     28.45 o 
  -1  -5   9      187.88      182.28     12.74 o 
   0  -5   9       61.08       63.80      7.83 o 
   1  -5   9     1210.27     1152.04     35.29 o 
   2  -5   9      191.40      186.00     22.56 o 
   3  -5   9      341.29      327.78     24.88 o 
   4  -5   9       25.62       21.53      6.71 o 
   5  -5   9      239.35      281.50     20.82 o 
   6  -5   9      494.82      442.01     23.48 o 
   7  -5   9      106.18      102.12     11.21 o 
   8  -5   9      134.09      137.81     12.98 o 
   9  -5   9       28.92       21.81      8.71 o 
  10  -5   9       15.61       19.83     13.56 o 
  -8  -4   9       29.31       48.78     10.60 o 
  -7  -4   9      104.21      122.98     17.59 o 
  -6  -4   9       96.94      124.01     15.84 o 
  -5  -4   9        0.03        1.64      4.64 o 
  -4  -4   9      120.36      134.16     11.83 o 
  -3  -4   9      433.12      425.24     16.86 o 
  -2  -4   9       40.04       50.32      7.31 o 
  -1  -4   9       22.53       27.92      6.53 o 
   0  -4   9     1008.70      963.38     23.84 o 
   1  -4   9       76.36       83.62     11.10 o 
   2  -4   9        8.53       15.98     10.73 o 
   3  -4   9      530.18      475.05     22.37 o 
   4  -4   9      594.36      550.22     38.67 o 
   5  -4   9       15.80       17.72      7.13 o 
   6  -4   9       19.71       13.34      5.04 o 
   7  -4   9       89.50      109.66     11.09 o 
   8  -4   9      127.79      105.89     11.15 o 
   9  -4   9      278.99      255.00     21.96 o 
  10  -4   9       43.70       68.47     12.66 o 
  -8  -3   9      161.42      163.02     18.76 o 
  -7  -3   9       73.89       77.66     13.07 o 
  -6  -3   9        0.38        4.43      5.55 o 
  -5  -3   9      384.34      365.54     21.76 o 
  -4  -3   9        6.85        4.16      9.59 o 
  -3  -3   9        7.47        5.85      4.53 o 
  -2  -3   9        1.32        2.22      5.48 o 
  -1  -3   9      345.31      328.95     13.78 o 
   0  -3   9        0.02       -2.08      2.55 o 
   1  -3   9     1353.76     1364.15     36.39 o 
   2  -3   9      351.09      343.20     29.73 o 
   3  -3   9      856.96      841.27     21.93 o 
   4  -3   9      699.39      631.82     22.53 o 
   5  -3   9      329.08      310.62     15.21 o 
   6  -3   9       15.87       22.92      5.50 o 
   7  -3   9       18.47       29.10      6.17 o 
   8  -3   9       41.21       37.43      7.18 o 
   9  -3   9      123.53      150.65     17.14 o 
  10  -3   9        0.05        1.08      5.99 o 
  11  -3   9       10.96       11.11      9.47 o 
  -9  -2   9       30.92       35.92     10.67 o 
  -8  -2   9       50.52       44.47      9.92 o 
  -7  -2   9       22.14       21.33      7.39 o 
  -6  -2   9        0.58       -5.62      3.74 o 
  -5  -2   9       68.64       61.59     21.41 o 
  -4  -2   9       83.24       98.55     12.66 o 
  -3  -2   9      514.46      559.65     21.46 o 
  -2  -2   9     1122.09     1190.37     26.72 o 
  -1  -2   9        1.23        6.47      3.19 o 
   0  -2   9      539.65      539.70     20.24 o 
   1  -2   9       15.93        8.80      3.79 o 
   2  -2   9       13.96       16.77      6.56 o 
   3  -2   9       37.49       40.40     15.83 o 
   4  -2   9      412.57      416.05     22.62 o 
   5  -2   9      367.70      372.02     17.52 o 
   6  -2   9      241.59      269.56     15.26 o 
   7  -2   9       32.80       41.99      7.07 o 
   8  -2   9      549.32      601.58     21.41 o 
   9  -2   9      174.56      174.45     21.00 o 
  10  -2   9       37.26       22.35     10.06 o 
  11  -2   9       92.15      110.37     26.38 o 
  -9  -1   9        6.98       15.54      7.33 o 
  -8  -1   9       42.92       52.62     10.84 o 
  -7  -1   9       31.61       22.53     11.68 o 
  -6  -1   9       13.80        5.11      6.85 o 
  -5  -1   9       43.66       41.86     10.32 o 
  -4  -1   9      256.50      294.70     38.67 o 
  -3  -1   9      590.59      545.10     17.76 o 
  -2  -1   9      748.43      745.13     17.28 o 
  -1  -1   9        2.07        1.30      2.25 o 
   0  -1   9      189.03      210.57      9.09 o 
   1  -1   9      296.19      253.59     11.62 o 
   2  -1   9      242.67      240.86     12.09 o 
   3  -1   9      955.88      847.98     21.42 o 
   4  -1   9      598.50      609.26     18.63 o 
   5  -1   9      411.77      365.08     14.95 o 
   6  -1   9      415.01      361.84     15.46 o 
   7  -1   9       69.48       71.05      9.09 o 
   8  -1   9       40.96       40.61      7.05 o 
   9  -1   9       39.78       36.09      6.81 o 
  10  -1   9       82.72       74.72     12.42 o 
  11  -1   9      123.03      122.71     22.62 o 
  -9   0   9        8.58       -3.31      6.43 o 
  -8   0   9        0.93        2.85      6.68 o 
  -7   0   9       45.09       34.38      8.88 o 
  -6   0   9        0.01        2.14      4.76 o 
  -5   0   9       38.00       44.90      9.97 o 
  -4   0   9      737.72      745.79     22.02 o 
  -3   0   9        0.54        4.99      2.64 o 
  -2   0   9      296.35      292.62     10.77 o 
  -1   0   9       15.17       16.37      3.39 o 
   0   0   9       81.03       86.88      6.83 o 
   1   0   9      315.06      308.98      9.96 o 
   2   0   9       93.98       93.99      9.69 o 
   3   0   9      165.00      180.82     11.55 o 
   4   0   9      282.21      288.18     13.28 o 
   5   0   9       27.61       21.27      4.90 o 
   6   0   9       33.98       32.10      7.00 o 
   7   0   9      146.33      148.27     12.27 o 
   8   0   9       38.13       49.05      7.58 o 
   9   0   9      246.75      232.40     15.81 o 
  10   0   9       15.27       18.92      8.02 o 
  11   0   9        4.02       -3.34      6.22 o 
  12   0   9       33.53       32.51     10.44 o 
  -8   1   9       11.97        0.12      6.66 o 
  -7   1   9        0.01       -3.42      5.28 o 
  -6   1   9       99.76      100.59     10.96 o 
  -5   1   9        0.16        2.32      5.36 o 
  -4   1   9       39.04       43.70      7.07 o 
  -3   1   9      331.65      313.62     11.76 o 
  -2   1   9      401.08      394.66     12.55 o 
  -1   1   9      245.85      259.00     10.17 o 
   0   1   9      293.15      278.77      9.96 o 
   1   1   9        4.22        1.59      1.71 o 
   2   1   9      819.39      794.09     20.66 o 
   3   1   9      525.18      492.52     16.37 o 
   4   1   9      697.43      679.06     17.27 o 
   5   1   9       10.80        8.30      3.74 o 
   6   1   9        0.49        1.74      3.96 o 
   7   1   9      795.58      722.42     22.40 o 
   8   1   9       39.42       49.67      8.09 o 
   9   1   9       13.42       21.35      5.53 o 
  10   1   9       70.14       64.31     15.62 o 
  11   1   9       18.19       32.08     13.29 o 
  12   1   9       11.16       11.07      9.37 o 
  -8   2   9       67.09       87.32     13.74 o 
  -7   2   9      140.05      166.99     18.26 o 
  -6   2   9      130.71      159.04     17.35 o 
  -5   2   9       47.45       57.31      8.50 o 
  -4   2   9        2.78       -0.10      3.59 o 
  -3   2   9      268.98      264.04     13.04 o 
  -2   2   9        2.65        5.34      2.83 o 
  -1   2   9       94.26       94.56      7.27 o 
   0   2   9      903.95      870.75     17.95 o 
   1   2   9       12.45       18.24      3.05 o 
   2   2   9      410.59      420.56     18.94 o 
   3   2   9       53.87       52.28      6.41 o 
   4   2   9      667.95      653.80     19.44 o 
   5   2   9      105.38      121.71     10.32 o 
   6   2   9      109.33       85.25     13.48 o 
   7   2   9        5.83       16.16      4.85 o 
   8   2   9        4.83       13.76      4.79 o 
   9   2   9      140.97      145.01     12.87 o 
  10   2   9      223.14      248.01     21.49 o 
  11   2   9        6.74       20.08      7.60 o 
  12   2   9       32.56       33.59     13.50 o 
  -8   3   9       80.65       94.88     27.62 o 
  -7   3   9       31.79       24.15     13.29 o 
  -6   3   9      236.75      279.53     22.76 o 
  -5   3   9      488.72      474.13     24.34 o 
  -4   3   9      102.35       99.56     13.22 o 
  -3   3   9      266.63      262.29     18.80 o 
  -2   3   9      594.19      603.75     15.70 o 
  -1   3   9       28.10       27.40      3.95 o 
   0   3   9       54.25       61.31      5.71 o 
   1   3   9      282.89      274.49     16.92 o 
   2   3   9       70.91       96.81      8.47 o 
   3   3   9       67.30       58.85      6.80 o 
   4   3   9     1690.35     1680.10     32.20 o 
   5   3   9      542.59      503.45     15.28 o 
   6   3   9        2.32        4.82      3.91 o 
   7   3   9      134.74      129.72     11.36 o 
   8   3   9       44.21       31.43      6.38 o 
   9   3   9      148.11      142.55     12.66 o 
  10   3   9       10.98       17.51     12.18 o 
  11   3   9       16.49       15.58      7.45 o 
  12   3   9        1.96       -5.54      5.92 o 
  -8   4   9        0.09       -9.00      6.00 o 
  -7   4   9        0.63       10.33      6.36 o 
  -6   4   9        0.40       -0.14      5.15 o 
  -5   4   9        1.86       10.64      6.27 o 
  -4   4   9        0.34        0.86      6.09 o 
  -3   4   9      458.38      492.29     30.38 o 
  -2   4   9       76.63       56.73      7.33 o 
  -1   4   9     1089.76     1079.22     25.72 o 
   0   4   9      624.87      594.42     18.26 o 
   1   4   9        1.02        1.21      2.47 o 
   2   4   9      230.98      224.15     11.34 o 
   3   4   9        0.99        0.21      2.97 o 
   4   4   9      189.10      179.58     11.53 o 
   5   4   9      669.98      644.76     27.23 o 
   6   4   9        0.38       -0.78      3.18 o 
   7   4   9        0.56        0.94      5.02 o 
   8   4   9      605.09      646.40     21.85 o 
   9   4   9       24.47       28.95      6.30 o 
  10   4   9        6.35        6.78      7.18 o 
  11   4   9      281.60      309.36     25.73 o 
  12   4   9       12.54        7.69      7.15 o 
  -7   5   9       37.44       22.26     20.20 o 
  -6   5   9        3.92        0.97      6.04 o 
  -5   5   9      112.09      103.72     14.43 o 
  -4   5   9      146.31      162.32     17.35 o 
  -3   5   9       11.47       11.16     12.32 o 
  -2   5   9       75.89       73.95      8.93 o 
  -1   5   9      697.37      686.30     24.65 o 
   0   5   9      235.19      243.41     13.56 o 
   1   5   9      248.83      255.18     19.47 o 
   2   5   9       35.77       30.66      7.25 o 
   3   5   9     2464.38     2269.71     66.64 o 
   4   5   9        4.53        8.80      6.38 o 
   5   5   9       45.70       50.54      9.50 o 
   6   5   9      813.62      827.26     23.41 o 
   7   5   9       26.49       25.76      5.35 o 
   8   5   9       37.39       45.82      7.43 o 
   9   5   9       96.25       91.84     10.21 o 
  10   5   9       31.24       41.18      9.45 o 
  11   5   9       31.25       27.69      8.25 o 
  -7   6   9       13.94       28.41      9.46 o 
  -6   6   9       36.55       29.98      9.13 o 
  -5   6   9       54.21       39.29     10.17 o 
  -4   6   9       13.50       17.29      7.22 o 
  -3   6   9       10.95       13.90      9.29 o 
  -2   6   9       16.95       18.16      5.27 o 
  -1   6   9      233.48      216.23     13.99 o 
   0   6   9      526.32      475.14     25.65 o 
   1   6   9      689.71      707.17     30.81 o 
   2   6   9      863.52      865.79     31.33 o 
   3   6   9      248.71      232.80     18.69 o 
   4   6   9       16.67       10.85     14.12 o 
   5   6   9      118.44      109.79     13.59 o 
   6   6   9       20.81       28.16      8.03 o 
   7   6   9      130.65      100.86     14.06 o 
   8   6   9      132.93      151.11     15.66 o 
   9   6   9      160.98      151.47     17.37 o 
  10   6   9       32.13       37.07     10.19 o 
  11   6   9        0.06        4.49      8.85 o 
  -6   7   9       62.06       50.50     11.67 o 
  -5   7   9       50.12       70.17     18.88 o 
  -4   7   9      498.71      464.88     27.46 o 
  -3   7   9       31.48       28.17      8.29 o 
  -2   7   9       52.44       51.89      8.97 o 
  -1   7   9      105.29      113.30     11.17 o 
   0   7   9      152.55      162.98     12.62 o 
   1   7   9        0.36        8.71      4.06 o 
   2   7   9       26.67       27.48      7.49 o 
   3   7   9       24.06       32.09      7.71 o 
   4   7   9      477.41      468.37     24.05 o 
   5   7   9      115.24      127.50     15.55 o 
   6   7   9      154.09      138.07     16.30 o 
   7   7   9      627.36      684.06     78.05 o 
   8   7   9      102.05       91.59     13.87 o 
   9   7   9        4.84       11.64      5.76 o 
  10   7   9       43.68       46.51     10.20 o 
  11   7   9      104.88      119.93     24.41 o 
  -5   8   9      106.26       93.65     37.06 o 
  -4   8   9       93.11       91.78     14.29 o 
  -3   8   9      235.51      255.67     22.67 o 
  -2   8   9      440.58      431.40     25.28 o 
  -1   8   9      141.22      145.84     13.12 o 
   0   8   9        2.07        0.92      3.59 o 
   1   8   9      171.11      170.36     14.37 o 
   2   8   9      156.66      154.75     12.76 o 
   3   8   9        0.89        2.29      5.76 o 
   4   8   9      405.07      386.85     40.70 o 
   5   8   9       22.33       28.84      7.90 o 
   6   8   9       32.32       34.62      8.87 o 
   7   8   9      125.14      121.95     15.84 o 
   8   8   9       14.46       23.10      9.50 o 
   9   8   9       44.61       50.77     11.22 o 
  10   8   9      146.43      151.04     15.13 o 
  -5   9   9      199.53      276.39     36.11 o 
  -4   9   9        5.31        9.32      6.63 o 
  -3   9   9      219.73      214.55     28.47 o 
  -2   9   9      324.71      281.81     23.42 o 
  -1   9   9        0.00       -0.52      4.71 o 
   0   9   9      206.67      227.38     26.64 o 
   1   9   9        7.98        3.19      3.80 o 
   2   9   9       47.07       46.29      7.77 o 
   3   9   9        5.60        5.20      5.57 o 
   4   9   9      641.52      588.97     28.32 o 
   5   9   9       84.65       91.47     13.77 o 
   6   9   9       35.39       49.14     10.38 o 
   7   9   9      394.43      392.70     27.03 o 
   8   9   9       10.71       14.38      8.97 o 
   9   9   9        7.06       14.69      7.42 o 
  10   9   9       47.38       39.95     11.28 o 
  -3  10   9       44.98       43.96     11.16 o 
  -2  10   9       14.93       10.55      7.32 o 
  -1  10   9      324.10      323.63     25.73 o 
   0  10   9      257.97      254.55     20.74 o 
   1  10   9       95.91      111.13     11.95 o 
   2  10   9      284.17      304.25     18.50 o 
   3  10   9        2.54       14.33      6.73 o 
   4  10   9      249.78      215.66     21.35 o 
   5  10   9       57.31       39.08     11.79 o 
   6  10   9      350.94      354.87     26.70 o 
   7  10   9       12.06        1.24      7.56 o 
   8  10   9       77.78      104.40     29.82 o 
   9  10   9       61.36       53.62     12.00 o 
  -2  11   9      187.61      171.69     30.17 o 
  -1  11   9       34.34       52.51      8.83 o 
   0  11   9        5.90        8.33      5.78 o 
   1  11   9       64.05       63.06     11.24 o 
   2  11   9        0.00        0.70      5.69 o 
   3  11   9      373.61      379.18     27.95 o 
   4  11   9       51.66       57.79     11.92 o 
   5  11   9       35.71       29.65     12.76 o 
   6  11   9       46.81       57.37     11.71 o 
   7  11   9       85.98      110.35     17.41 o 
   8  11   9       44.66       42.60     10.75 o 
   0  12   9       27.56       19.32      6.85 o 
   1  12   9      154.37      166.31     15.94 o 
   2  12   9      152.91      153.38     18.95 o 
   3  12   9      140.10      168.76     20.83 o 
   4  12   9      138.65      131.21     17.78 o 
   5  12   9       43.62       35.02     10.65 o 
   6  12   9       14.68       16.83      8.38 o 
   7  12   9      222.47      252.54     25.68 o 
  -1 -11  10       45.46       35.59     29.00 o 
   0 -11  10       98.62      112.60     17.29 o 
   1 -11  10        7.83       -4.99      6.33 o 
  -3 -10  10       99.55      114.84     12.74 o 
  -2 -10  10       22.31       13.40      5.24 o 
  -1 -10  10      192.53      142.96     17.79 o 
   0 -10  10       13.72       26.65      8.35 o 
   1 -10  10       74.41       76.18     18.47 o 
   2 -10  10        9.10       -5.68      7.97 o 
   3 -10  10      530.24      506.81     52.97 o 
   4 -10  10      251.38      327.70     26.72 o 
  -5  -9  10        3.48        6.63     20.12 o 
  -4  -9  10        1.16        5.68      5.55 o 
  -3  -9  10      109.57      122.37     18.61 o 
  -2  -9  10      114.81      119.47     15.17 o 
  -1  -9  10      137.38      136.21     16.92 o 
   0  -9  10       11.20       21.29      8.09 o 
   1  -9  10      336.61      352.20     41.08 o 
   2  -9  10        2.81       -2.04      5.07 o 
   3  -9  10       46.83       38.01      9.58 o 
   4  -9  10       62.46       50.76     30.44 o 
   5  -9  10       50.77       64.90     12.77 o 
   6  -9  10        8.17       15.44      7.89 o 
  -6  -8  10       14.77       20.82      9.00 o 
  -5  -8  10      114.15      113.97     22.38 o 
  -4  -8  10       82.45       82.38     11.13 o 
  -3  -8  10      408.24      376.69     20.91 o 
  -2  -8  10       48.21       50.09      8.49 o 
  -1  -8  10       76.03       68.11      7.91 o 
   0  -8  10       38.53       31.10      8.70 o 
   1  -8  10       10.19       12.28      7.82 o 
   2  -8  10      114.23      110.98     15.35 o 
   3  -8  10        0.07       -5.36      8.23 o 
   4  -8  10       83.31       67.71     11.75 o 
   5  -8  10        5.43        9.24      6.57 o 
   6  -8  10        0.13        9.97      6.93 o 
   7  -8  10      109.88      106.12     15.47 o 
  -6  -7  10        6.67       25.34      7.59 o 
  -5  -7  10        0.93       -3.21      6.20 o 
  -4  -7  10       84.35       81.54     10.37 o 
  -3  -7  10        1.91        1.23      4.67 o 
  -2  -7  10       78.76       83.31     10.80 o 
  -1  -7  10       29.03       33.11      6.83 o 
   0  -7  10      419.08      411.04     25.78 o 
   1  -7  10       49.18       50.34     10.14 o 
   2  -7  10       55.33       52.52     10.73 o 
   3  -7  10      411.66      430.80     25.56 o 
   4  -7  10      119.18      105.80     15.88 o 
   5  -7  10      176.43      139.36     17.28 o 
   6  -7  10        4.19       -7.52      5.01 o 
   7  -7  10        0.96        9.07      9.88 o 
   8  -7  10       21.92       55.23     15.18 o 
  -7  -6  10        7.86        6.88      8.39 o 
  -6  -6  10        0.01       -0.96      6.82 o 
  -5  -6  10      195.04      204.28     19.97 o 
  -4  -6  10       23.10       20.42      7.18 o 
  -3  -6  10        1.01       -5.84      5.01 o 
  -2  -6  10      142.03      162.77     13.60 o 
  -1  -6  10      117.37      110.18     10.89 o 
   0  -6  10      147.46      121.51     24.70 o 
   1  -6  10       10.18        6.43      5.62 o 
   2  -6  10        1.17        8.79      8.68 o 
   3  -6  10       69.94       78.26     19.53 o 
   4  -6  10        2.40        0.55      9.06 o 
   5  -6  10       56.48       66.28     12.12 o 
   6  -6  10      114.71      107.56     15.05 o 
   7  -6  10      241.56      263.50     22.78 o 
   8  -6  10      177.49      163.91     18.82 o 
   9  -6  10      119.13      134.10     24.00 o 
  -7  -5  10       62.24       52.76     12.24 o 
  -6  -5  10       73.22       75.57     25.29 o 
  -5  -5  10        1.05       -0.25     11.41 o 
  -4  -5  10        4.17        2.88      5.24 o 
  -3  -5  10      120.96      116.31     11.59 o 
  -2  -5  10      157.44      166.67     13.15 o 
  -1  -5  10      162.54      172.31     13.04 o 
   0  -5  10      200.17      203.29     18.05 o 
   1  -5  10        9.32       12.63      5.85 o 
   2  -5  10     1039.05     1042.33     35.20 o 
   3  -5  10      212.81      202.06     18.44 o 
   4  -5  10       37.23       32.32      8.69 o 
   5  -5  10        7.09        7.62      8.15 o 
   6  -5  10       19.72       19.05      7.08 o 
   7  -5  10      112.48      108.58     15.24 o 
   8  -5  10      136.88      121.37     15.45 o 
   9  -5  10        4.86        2.65      8.88 o 
  -7  -4  10      123.14      165.21     18.98 o 
  -6  -4  10      245.46      254.09     22.61 o 
  -5  -4  10      290.58      349.67     28.06 o 
  -4  -4  10      161.44      162.14     16.55 o 
  -3  -4  10      401.83      391.31     17.06 o 
  -2  -4  10      186.34      176.46     12.95 o 
  -1  -4  10      283.22      281.60     14.83 o 
   0  -4  10      218.62      239.12     18.67 o 
   1  -4  10       64.21       52.41      9.61 o 
   2  -4  10      434.67      396.71     29.32 o 
   3  -4  10      374.59      408.24     21.57 o 
   4  -4  10      268.05      225.74     18.98 o 
   5  -4  10       21.29       35.98     10.09 o 
   6  -4  10      360.83      364.15     44.50 o 
   7  -4  10       74.96       81.66     10.20 o 
   8  -4  10       34.25       32.38      6.87 o 
   9  -4  10        0.09        0.61      5.96 o 
  10  -4  10       78.64       90.21     14.12 o 
  -8  -3  10        7.03        7.55     10.68 o 
  -7  -3  10        2.23        5.92     12.09 o 
  -6  -3  10      214.65      240.64     21.07 o 
  -5  -3  10       90.09       83.30     12.53 o 
  -4  -3  10      216.25      213.62     26.47 o 
  -3  -3  10       53.14       49.73      7.37 o 
  -2  -3  10       61.28       84.02      9.32 o 
  -1  -3  10        9.78       15.54      4.54 o 
   0  -3  10       25.91       29.58      7.01 o 
   1  -3  10      823.66      780.24     28.63 o 
   2  -3  10        0.99       -1.83      3.60 o 
   3  -3  10      267.07      267.07     36.82 o 
   4  -3  10      367.37      388.86     15.99 o 
   5  -3  10      390.32      398.32     16.72 o 
   6  -3  10       85.19       80.16      9.40 o 
   7  -3  10        5.16        2.09      4.03 o 
   8  -3  10        0.05       -1.97      4.17 o 
   9  -3  10       11.35        2.47      6.88 o 
  10  -3  10       63.85       62.28     12.11 o 
  -8  -2  10        9.33       12.12      8.21 o 
  -7  -2  10        0.26       -5.00      5.28 o 
  -6  -2  10       63.38       75.72     12.72 o 
  -5  -2  10        2.01        5.73      6.00 o 
  -4  -2  10       35.73       48.01      9.56 o 
  -3  -2  10      807.70      789.96     22.89 o 
  -2  -2  10        8.06        5.90      3.74 o 
  -1  -2  10      263.34      280.40     14.44 o 
   0  -2  10      378.96      367.04     18.83 o 
   1  -2  10      492.53      478.97     21.69 o 
   2  -2  10       26.90       21.54      4.86 o 
   3  -2  10       18.11       12.49      4.31 o 
   4  -2  10        0.22        2.85      3.37 o 
   5  -2  10       24.25       15.27      4.87 o 
   6  -2  10        3.90       -3.95      4.48 o 
   7  -2  10       64.09       63.62      8.64 o 
   8  -2  10        0.18        3.39      4.32 o 
   9  -2  10      267.67      279.82     19.17 o 
  10  -2  10      217.13      232.56     22.12 o 
  11  -2  10       13.14       20.65     18.41 o 
  -8  -1  10      114.00      129.89     16.29 o 
  -7  -1  10       30.56       38.55      9.48 o 
  -6  -1  10       93.03      100.55     14.18 o 
  -5  -1  10       17.38       10.77      5.84 o 
  -4  -1  10       52.52       51.46     10.02 o 
  -3  -1  10       27.53       19.47      4.93 o 
  -2  -1  10     1011.62     1036.39     32.93 o 
  -1  -1  10      258.31      293.75     12.94 o 
   0  -1  10      114.36      129.89     10.34 o 
   1  -1  10        2.28        4.36      4.74 o 
   2  -1  10     1943.47     1902.92     35.16 o 
   3  -1  10        7.42        5.30      3.49 o 
   4  -1  10      140.16      156.99     15.94 o 
   5  -1  10      122.58      100.40     10.18 o 
   6  -1  10      195.31      181.93     13.50 o 
   7  -1  10       15.52       13.27      5.40 o 
   8  -1  10      101.54      104.44     11.08 o 
   9  -1  10        8.85       -1.30      4.55 o 
  10  -1  10        1.45        4.93      6.78 o 
  11  -1  10        1.28       -5.64      6.60 o 
  -8   0  10       68.16       90.76     13.97 o 
  -7   0  10       32.92       35.91     32.20 o 
  -6   0  10       17.13       18.61      7.70 o 
  -5   0  10      350.48      403.65     21.62 o 
  -4   0  10        7.24       10.00      5.13 o 
  -3   0  10        6.81        5.61      5.72 o 
  -2   0  10     1587.76     1585.76     40.46 o 
  -1   0  10       18.55       23.67      4.09 o 
   0   0  10      270.02      241.38     10.57 o 
   1   0  10       70.45       81.08      8.46 o 
   2   0  10       76.27       76.68      8.37 o 
   3   0  10      245.09      244.10     13.83 o 
   4   0  10      463.35      427.79     14.25 o 
   5   0  10      514.43      501.20     20.94 o 
   6   0  10       67.22       59.27     12.40 o 
   7   0  10      623.39      619.14     21.38 o 
   8   0  10      579.47      567.23     21.15 o 
   9   0  10      229.89      219.65     16.08 o 
  10   0  10        0.10       -3.94      5.35 o 
  11   0  10        4.22       -1.55     19.56 o 
  -8   1  10       71.28      105.17     22.06 o 
  -7   1  10        9.58        9.23     10.35 o 
  -6   1  10       20.45       38.41     10.12 o 
  -5   1  10      250.44      237.06     20.29 o 
  -4   1  10        1.80       -3.05      3.63 o 
  -3   1  10        5.28        8.19      4.47 o 
  -2   1  10      904.82      938.83     20.72 o 
  -1   1  10        0.11        4.69      2.73 o 
   0   1  10       68.87       70.38      6.50 o 
   1   1  10      159.31      155.00     11.14 o 
   2   1  10      711.49      686.43     38.06 o 
   3   1  10      176.59      194.08     12.57 o 
   4   1  10      643.46      631.88     20.21 o 
   5   1  10      130.18      116.96     10.58 o 
   6   1  10       71.16       59.22      8.14 o 
   7   1  10      193.41      203.63     14.54 o 
   8   1  10      101.76      107.78     10.99 o 
   9   1  10     1046.10      945.16     28.30 o 
  10   1  10        4.23       17.45      7.22 o 
  11   1  10       47.91       27.23      9.02 o 
  -7   2  10       41.39       39.88     14.82 o 
  -6   2  10        0.21        5.22      6.66 o 
  -5   2  10      101.79      111.06     14.36 o 
  -4   2  10      109.21      131.77     15.15 o 
  -3   2  10      564.65      561.45     19.14 o 
  -2   2  10      386.25      410.87     13.59 o 
  -1   2  10      247.42      259.51     11.35 o 
   0   2  10      124.29      131.21      8.60 o 
   1   2  10      799.72      796.43     21.66 o 
   2   2  10      540.40      525.35     17.47 o 
   3   2  10        1.95        0.01      2.36 o 
   4   2  10        2.60        1.28      3.18 o 
   5   2  10      223.97      188.96     11.36 o 
   6   2  10        1.75        1.91      3.63 o 
   7   2  10      272.21      301.28     16.14 o 
   8   2  10      245.10      244.68     15.94 o 
   9   2  10       80.84       62.43      9.09 o 
  10   2  10       20.37       34.37      7.98 o 
  11   2  10        0.53        4.50     11.32 o 
  -7   3  10        4.03       10.45      6.59 o 
  -6   3  10      391.83      427.28     27.78 o 
  -5   3  10        2.95        5.12      8.53 o 
  -4   3  10      284.49      296.94     27.76 o 
  -3   3  10      108.29       92.75     12.27 o 
  -2   3  10      102.70      122.12     10.74 o 
  -1   3  10      531.73      550.82     18.59 o 
   0   3  10      151.74      155.17      9.16 o 
   1   3  10      487.07      462.54     16.68 o 
   2   3  10      202.28      210.60     14.76 o 
   3   3  10      149.86      164.71     11.56 o 
   4   3  10       18.80       18.33      7.59 o 
   5   3  10      140.29      140.92     11.66 o 
   6   3  10      402.98      380.70     14.43 o 
   7   3  10       27.00       32.72      6.56 o 
   8   3  10      179.96      188.73     14.47 o 
   9   3  10        7.92        8.13      6.53 o 
  10   3  10       48.15       53.13     10.37 o 
  11   3  10        3.72       13.95      7.70 o 
  -7   4  10       76.92       98.77     23.17 o 
  -6   4  10        0.70       16.66      7.78 o 
  -5   4  10        0.14       -3.67      5.88 o 
  -4   4  10       46.33       42.99     10.13 o 
  -3   4  10       84.43       80.55     12.39 o 
  -2   4  10      108.51       98.88     10.56 o 
  -1   4  10      487.42      440.96     17.03 o 
   0   4  10      883.89      845.90     22.99 o 
   1   4  10      608.36      568.51     51.61 o 
   2   4  10       22.91       22.36      6.38 o 
   3   4  10        0.08       -1.41      3.74 o 
   4   4  10      834.87      839.81     24.36 o 
   5   4  10      214.73      206.06     13.47 o 
   6   4  10       25.17       36.65     10.78 o 
   7   4  10       84.10       82.67     13.58 o 
   8   4  10       60.68       47.16      8.99 o 
   9   4  10      319.54      374.51     18.82 o 
  10   4  10      119.42      137.22     13.40 o 
  11   4  10       14.67       15.00      7.94 o 
  -6   5  10      141.90      139.87     26.26 o 
  -5   5  10       89.76       95.44     14.69 o 
  -4   5  10      107.25      109.76     21.32 o 
  -3   5  10       34.94       25.07      7.92 o 
  -2   5  10        8.30       14.88      4.83 o 
  -1   5  10        3.43        5.87      3.79 o 
   0   5  10       15.50       13.09      4.21 o 
   1   5  10       50.73       49.42      9.04 o 
   2   5  10     1057.37     1071.50     35.54 o 
   3   5  10        0.70       -1.51      3.40 o 
   4   5  10      942.51      889.21     45.58 o 
   5   5  10      722.71      769.84     31.39 o 
   6   5  10        2.80        1.06      4.36 o 
   7   5  10       92.31      108.76     12.03 o 
   8   5  10       63.61       73.15      9.47 o 
   9   5  10       49.05       65.35      8.70 o 
  10   5  10        0.01        3.06      5.17 o 
  11   5  10       30.35       42.21      9.34 o 
  -6   6  10        3.06       10.03     11.03 o 
  -5   6  10       13.50        3.51      7.22 o 
  -4   6  10        1.29       -4.32      5.54 o 
  -3   6  10      305.05      286.57     39.20 o 
  -2   6  10      248.94      222.88     19.61 o 
  -1   6  10        4.06        0.51      3.61 o 
   0   6  10      198.22      178.98     13.25 o 
   1   6  10       84.95       56.51     10.02 o 
   2   6  10       22.77       15.22      7.88 o 
   3   6  10       83.11       71.45     11.61 o 
   4   6  10      534.15      534.91     25.94 o 
   5   6  10       25.33       13.78      8.18 o 
   6   6  10       19.03        5.65      5.46 o 
   7   6  10        5.90        3.53      5.59 o 
   8   6  10      146.14      156.67     21.08 o 
   9   6  10       68.77       69.81     10.43 o 
  10   6  10       63.16       64.50     12.53 o 
  11   6  10        2.47       -6.53      8.94 o 
  -5   7  10        1.99       -0.03     17.70 o 
  -4   7  10        2.50        4.90      8.88 o 
  -3   7  10       88.53       59.42     21.35 o 
  -2   7  10      112.70       97.25     13.56 o 
  -1   7  10       16.58        3.48      7.14 o 
   0   7  10        5.68        6.02      4.53 o 
   1   7  10        0.00       -0.40      3.70 o 
   2   7  10       15.42       13.76      5.63 o 
   3   7  10       11.96       15.48      6.55 o 
   4   7  10      238.58      266.57     21.92 o 
   5   7  10       64.11       60.46     11.18 o 
   6   7  10      102.64      108.07     15.03 o 
   7   7  10       12.16       13.18      6.63 o 
   8   7  10      105.58      130.86     17.09 o 
   9   7  10      347.80      295.25     25.24 o 
  10   7  10      105.58      116.22     21.97 o 
  -4   8  10       65.20       52.75     11.52 o 
  -3   8  10      220.03      233.76     22.37 o 
  -2   8  10      226.32      213.71     20.72 o 
  -1   8  10       17.22       10.04      6.49 o 
   0   8  10        1.62       -4.16      3.72 o 
   1   8  10      623.55      555.16     27.34 o 
   2   8  10       38.16       25.97      9.41 o 
   3   8  10      238.19      225.78     24.26 o 
   4   8  10      188.31      216.13     30.44 o 
   5   8  10       10.41       -2.24      9.32 o 
   6   8  10        0.68        8.97      8.15 o 
   7   8  10       22.88       18.70      7.40 o 
   8   8  10       17.78       12.89      7.22 o 
   9   8  10      111.72      104.31     15.95 o 
  10   8  10        2.73       20.34     16.56 o 
  -4   9  10      445.95      478.34     85.99 o 
  -3   9  10       76.96       77.01     13.76 o 
  -2   9  10      174.95      157.93     18.90 o 
  -1   9  10      290.72      253.95     17.37 o 
   0   9  10      117.30      102.79     13.54 o 
   1   9  10        1.24       -7.82      7.56 o 
   2   9  10       55.26       67.09     11.89 o 
   3   9  10      436.28      422.49     26.35 o 
   4   9  10      405.89      447.49     27.33 o 
   5   9  10      119.71      123.57     16.91 o 
   6   9  10      197.69      188.22     20.83 o 
   7   9  10       84.74       85.29     14.45 o 
   8   9  10       66.43       69.99     25.91 o 
   9   9  10       32.55       44.61     11.51 o 
  -2  10  10       52.44       30.01      9.94 o 
  -1  10  10      200.25      184.59     28.02 o 
   0  10  10      165.58      172.62     17.90 o 
   1  10  10      347.64      287.92     24.00 o 
   2  10  10      141.41      135.49     17.18 o 
   3  10  10      233.49      235.58     22.83 o 
   4  10  10      340.20      361.49     27.83 o 
   5  10  10      204.25      155.21     19.26 o 
   6  10  10        0.54       18.12      7.26 o 
   7  10  10        5.15       -0.29      8.97 o 
   8  10  10      147.65      136.25     34.85 o 
  -1  11  10        2.06       14.15      8.19 o 
   0  11  10       44.19       59.18     11.20 o 
   1  11  10        0.01        3.57      5.78 o 
   2  11  10       56.79       73.36     13.18 o 
   3  11  10        2.25        5.03      7.71 o 
   4  11  10       76.03       49.04     11.89 o 
   5  11  10      255.68      287.46     26.08 o 
   6  11  10       36.76       31.28     10.71 o 
   7  11  10      265.13      270.81     26.31 o 
   2  12  10        1.51       -2.72     11.47 o 
   3  12  10        7.82       -1.40      9.38 o 
   4  12  10       53.71       44.21     12.74 o 
   5  12  10       11.94       17.24     21.59 o 
  -1 -10  11        1.62        1.42      7.19 o 
   0 -10  11        0.64        2.60     11.70 o 
   1 -10  11       30.93       32.87     10.24 o 
   2 -10  11        1.27       -9.66      6.44 o 
  -3  -9  11       79.57       87.94     11.30 o 
  -2  -9  11      101.77      109.37     17.27 o 
  -1  -9  11       43.44       42.89     12.44 o 
   0  -9  11      452.79      466.53     34.38 o 
   1  -9  11       12.55       21.98      9.13 o 
   2  -9  11       48.37       65.36     13.15 o 
   3  -9  11      619.97      680.31     42.08 o 
   4  -9  11       74.76       94.65     26.53 o 
  -4  -8  11       10.55        8.39      7.08 o 
  -3  -8  11        6.57       12.74      7.22 o 
  -2  -8  11        0.19       11.09      6.61 o 
  -1  -8  11       69.27       77.14     12.82 o 
   0  -8  11        0.02       -0.51      6.07 o 
   1  -8  11       36.44       60.81     11.85 o 
   2  -8  11       21.57        9.58      9.62 o 
   3  -8  11      159.22      160.43     18.33 o 
   4  -8  11       14.65        6.16      7.09 o 
   5  -8  11       17.16       26.25      8.58 o 
   6  -8  11       35.40       43.57     10.87 o 
  -5  -7  11       31.10       23.49      8.33 o 
  -4  -7  11       51.48       43.89     11.05 o 
  -3  -7  11        5.37       12.99      5.56 o 
  -2  -7  11        0.67       -1.18      5.83 o 
  -1  -7  11        0.15        6.91      6.29 o 
   0  -7  11        7.92       22.94      7.65 o 
   1  -7  11       99.66       80.25     13.58 o 
   2  -7  11      102.84       90.94     14.53 o 
   3  -7  11      322.18      301.40     24.36 o 
   4  -7  11      591.13      572.75     29.50 o 
   5  -7  11       37.50       32.43      9.09 o 
   6  -7  11        0.12       15.58      7.63 o 
   7  -7  11       17.07       23.19      8.95 o 
  -6  -6  11        0.01        3.35      7.65 o 
  -5  -6  11       76.69       84.26     14.20 o 
  -4  -6  11       49.25       56.45     13.03 o 
  -3  -6  11      286.41      250.31     17.43 o 
  -2  -6  11      385.86      383.49     19.21 o 
  -1  -6  11      243.25      251.90     21.41 o 
   0  -6  11       12.57       33.53     11.12 o 
   1  -6  11        4.84       16.20     11.68 o 
   2  -6  11      243.91      197.81     19.43 o 
   3  -6  11      100.46       94.56     13.53 o 
   4  -6  11        1.95       10.88      6.78 o 
   5  -6  11      135.51      163.10     18.65 o 
   6  -6  11        6.19        0.44      5.86 o 
   7  -6  11       56.43       75.94     13.59 o 
   8  -6  11       23.49       28.45     24.82 o 
  -6  -5  11       93.24       96.94     16.20 o 
  -5  -5  11       27.71       29.03      8.38 o 
  -4  -5  11       48.79       41.09     21.76 o 
  -3  -5  11      118.72      150.00     17.59 o 
  -2  -5  11       10.91       10.49      4.62 o 
  -1  -5  11      119.75      113.82     16.03 o 
   0  -5  11      109.74      152.67     21.70 o 
   1  -5  11       34.03       26.48      8.21 o 
   2  -5  11      126.56      116.75     14.95 o 
   3  -5  11      125.63      138.19     16.51 o 
   4  -5  11        7.15        8.87      6.80 o 
   5  -5  11       32.69       28.20      8.82 o 
   6  -5  11        2.46        0.93     10.15 o 
   7  -5  11        2.56       15.36      6.79 o 
   8  -5  11       17.92       12.69      6.96 o 
   9  -5  11       21.28       19.12     12.18 o 
  -6  -4  11        2.72        8.42      7.59 o 
  -5  -4  11      451.97      497.50     26.42 o 
  -4  -4  11       18.43       14.26      8.32 o 
  -3  -4  11       94.32      124.03     13.62 o 
  -2  -4  11      645.82      697.34     23.19 o 
  -1  -4  11      193.90      195.20     18.07 o 
   0  -4  11        0.39       -0.25      4.36 o 
   1  -4  11       50.57       47.11     11.56 o 
   2  -4  11      101.73       92.94     12.69 o 
   3  -4  11       21.37       21.84      6.61 o 
   4  -4  11       15.12       13.50      6.81 o 
   5  -4  11      403.09      369.68     24.46 o 
   6  -4  11        1.58       -0.53      5.24 o 
   7  -4  11      252.69      248.60     21.57 o 
   8  -4  11      223.50      249.44     21.99 o 
   9  -4  11       10.00       31.11     11.82 o 
  -7  -3  11        0.55        2.49      6.88 o 
  -6  -3  11        4.09       20.68      7.06 o 
  -5  -3  11        5.42       15.87     10.26 o 
  -4  -3  11      127.51      135.71     29.70 o 
  -3  -3  11        5.52        6.44      4.67 o 
  -2  -3  11        3.75       -4.66      3.11 o 
  -1  -3  11      191.78      187.77     17.18 o 
   0  -3  11     1429.77     1490.56     42.24 o 
   1  -3  11        6.53        4.98      7.35 o 
   2  -3  11      317.97      298.94     20.98 o 
   3  -3  11      480.68      445.16     22.87 o 
   4  -3  11      341.76      389.56     27.73 o 
   5  -3  11        0.73       -0.31      5.35 o 
   6  -3  11        7.23        5.94      5.46 o 
   7  -3  11      339.18      379.91     19.47 o 
   8  -3  11       20.13       22.10      6.37 o 
   9  -3  11       73.57       82.43     10.15 o 
  10  -3  11        0.80       -9.71      6.47 o 
  -7  -2  11       11.54        8.92     12.09 o 
  -6  -2  11       24.25       14.59      7.72 o 
  -5  -2  11      245.06      271.69     21.94 o 
  -4  -2  11       29.30       14.43      9.59 o 
  -3  -2  11      140.05      140.21     11.86 o 
  -2  -2  11       12.76       10.97      9.14 o 
  -1  -2  11      539.76      569.60     24.84 o 
   0  -2  11        0.11        0.43      4.19 o 
   1  -2  11        0.10       -4.12      5.73 o 
   2  -2  11        0.07        2.69      5.18 o 
   3  -2  11       66.20       73.45     11.50 o 
   4  -2  11      104.64      118.22      9.60 o 
   5  -2  11        7.21        6.51      4.23 o 
   6  -2  11       80.10       84.53     10.07 o 
   7  -2  11      169.85      184.66     14.62 o 
   8  -2  11       25.76       24.61      6.91 o 
   9  -2  11       10.07       10.33      5.61 o 
  10  -2  11       17.96       22.61      9.26 o 
  -7  -1  11        4.71        0.49      5.92 o 
  -6  -1  11      180.20      192.49     19.46 o 
  -5  -1  11        0.13       -2.96      6.68 o 
  -4  -1  11       62.39       63.15     10.73 o 
  -3  -1  11       19.81       11.70      6.02 o 
  -2  -1  11      250.04      266.25     14.95 o 
  -1  -1  11       25.48       27.91     13.26 o 
   0  -1  11      188.24      196.35     16.63 o 
   1  -1  11       32.26       30.69     10.35 o 
   2  -1  11      371.77      359.37     15.23 o 
   3  -1  11      697.02      667.57     27.37 o 
   4  -1  11       15.34       19.23      5.36 o 
   5  -1  11        7.74       18.24      5.60 o 
   6  -1  11      397.53      396.28     17.52 o 
   7  -1  11       97.54      103.58     10.76 o 
   8  -1  11      550.36      525.88     21.32 o 
   9  -1  11        0.46       -0.80      4.45 o 
  10  -1  11        2.11       -7.69      6.01 o 
  -7   0  11       18.66       18.58      8.09 o 
  -6   0  11        0.46       -2.80      7.56 o 
  -5   0  11        1.21       11.64      5.79 o 
  -4   0  11      628.18      654.68     27.32 o 
  -3   0  11        0.91        0.51      4.63 o 
  -2   0  11       50.59       58.97      7.39 o 
  -1   0  11      696.84      766.10     27.84 o 
   0   0  11       48.91       58.48      7.57 o 
   1   0  11      387.73      388.60     15.88 o 
   2   0  11     1037.75     1059.07     36.27 o 
   3   0  11        2.34        0.86      3.14 o 
   4   0  11     1026.18     1001.76     26.84 o 
   5   0  11       54.62       54.96      6.85 o 
   6   0  11        7.52        3.84      5.22 o 
   7   0  11      225.57      242.37     16.15 o 
   8   0  11       68.58       81.24     10.30 o 
   9   0  11      872.66      767.96     26.69 o 
  10   0  11      101.48      114.00     16.03 o 
  11   0  11       15.88        5.60      9.26 o 
  -7   1  11       28.16       65.82     17.12 o 
  -6   1  11      106.01      165.10     25.76 o 
  -5   1  11        3.53        1.04      5.35 o 
  -4   1  11       63.12       73.38     11.33 o 
  -3   1  11        0.74       -3.61      4.58 o 
  -2   1  11       42.63       39.78      5.54 o 
  -1   1  11       20.28       26.79      4.64 o 
   0   1  11      593.46      595.87     19.77 o 
   1   1  11       30.82       26.22      5.41 o 
   2   1  11     1083.62     1109.04     39.12 o 
   3   1  11       51.11       53.15      7.34 o 
   4   1  11      206.45      197.85     13.76 o 
   5   1  11      101.02      103.06      9.13 o 
   6   1  11       23.31       26.07      6.18 o 
   7   1  11       63.81       58.27      9.71 o 
   8   1  11       60.52       35.18      7.34 o 
   9   1  11       13.45        7.04      7.55 o 
  10   1  11        2.28       11.75      6.67 o 
  11   1  11        4.57       -7.68      8.79 o 
  -7   2  11        1.69       -6.65      8.94 o 
  -6   2  11       32.15       53.47     15.12 o 
  -5   2  11        8.77       24.29     11.53 o 
  -4   2  11        4.80        3.15      7.91 o 
  -3   2  11       12.96        7.71      6.49 o 
  -2   2  11      358.01      335.85     14.52 o 
  -1   2  11      269.86      285.73     12.17 o 
   0   2  11       24.98       24.19      5.39 o 
   1   2  11        0.68       -3.70      3.95 o 
   2   2  11      225.89      218.38     13.72 o 
   3   2  11      874.54      857.62     24.40 o 
   4   2  11      271.45      231.48     24.55 o 
   5   2  11      170.68      175.49     13.59 o 
   6   2  11       77.37       79.46      8.45 o 
   7   2  11      461.10      464.63     19.21 o 
   8   2  11      348.45      353.73     18.32 o 
   9   2  11      341.28      305.36     18.92 o 
  10   2  11       93.38       88.18     11.24 o 
  11   2  11       29.26       27.85      9.73 o 
  -6   3  11       61.63       37.36     10.17 o 
  -5   3  11        0.09       -4.90      6.09 o 
  -4   3  11       42.56       44.45      9.86 o 
  -3   3  11       49.63       52.76      9.96 o 
  -2   3  11      540.61      552.14     19.93 o 
  -1   3  11       22.27       28.05      6.90 o 
   0   3  11      375.47      356.92     20.17 o 
   1   3  11        3.86        3.27      4.22 o 
   2   3  11      447.18      447.73     17.10 o 
   3   3  11      208.75      207.08     22.83 o 
   4   3  11       11.72       24.56      8.35 o 
   5   3  11      144.56      175.89     13.57 o 
   6   3  11      114.76      125.80     19.46 o 
   7   3  11      246.64      243.78     14.39 o 
   8   3  11       42.88       51.79      8.04 o 
   9   3  11       77.91       71.46      9.61 o 
  10   3  11       19.64       19.42      6.39 o 
  11   3  11       18.06       25.32      9.30 o 
  -6   4  11        0.34       -7.16      8.09 o 
  -5   4  11      383.11      397.94     28.10 o 
  -4   4  11      167.28      177.28     18.92 o 
  -3   4  11      317.29      312.09     43.91 o 
  -2   4  11       18.39       21.43      7.08 o 
  -1   4  11      340.84      335.47     17.43 o 
   0   4  11        7.43       18.49      6.26 o 
   1   4  11      348.89      337.95     22.39 o 
   2   4  11      464.34      470.67     23.78 o 
   3   4  11      362.71      370.61     22.22 o 
   4   4  11       16.52       24.94      7.20 o 
   5   4  11        0.98        8.20      5.46 o 
   6   4  11       71.40       69.37      9.82 o 
   7   4  11       63.39       67.52      8.30 o 
   8   4  11        0.72        8.01      5.71 o 
   9   4  11      128.96      131.11     13.29 o 
  10   4  11        6.76       -1.53      7.72 o 
  11   4  11       89.52       92.25     23.03 o 
  -5   5  11        2.41        7.29      7.63 o 
  -4   5  11      208.33      220.99     21.29 o 
  -3   5  11       71.49       90.90     22.26 o 
  -2   5  11      111.99      110.71     14.42 o 
  -1   5  11        3.75        2.80      4.25 o 
   0   5  11       10.21       13.23      5.58 o 
   1   5  11        0.48       12.56      5.71 o 
   2   5  11        0.20       -6.20      4.13 o 
   3   5  11       73.64       79.96     14.41 o 
   4   5  11      101.69       94.33     13.26 o 
   5   5  11       17.67       15.96      6.51 o 
   6   5  11      556.81      518.86     27.16 o 
   7   5  11      127.77      117.91     15.69 o 
   8   5  11        5.77       -1.97      4.68 o 
   9   5  11      442.77      456.49     35.29 o 
  10   5  11       39.45       38.06     10.42 o 
  -5   6  11        0.54        4.48      7.45 o 
  -4   6  11      158.82      142.67     18.50 o 
  -3   6  11       47.89       49.31     10.63 o 
  -2   6  11      365.43      373.87     23.57 o 
  -1   6  11      689.10      717.97     27.31 o 
   0   6  11      296.06      285.14     21.97 o 
   1   6  11      358.03      347.13     23.75 o 
   2   6  11       67.85       90.69     13.17 o 
   3   6  11        1.41       -0.17      4.02 o 
   4   6  11      109.85       96.07     13.85 o 
   5   6  11       14.85        8.29      5.32 o 
   6   6  11        2.53        4.01      6.56 o 
   7   6  11      187.55      211.35     21.23 o 
   8   6  11       37.07       21.66     11.79 o 
   9   6  11      162.20      159.23     16.26 o 
  10   6  11       27.28       49.80      9.48 o 
  -4   7  11       11.91       18.33     10.26 o 
  -3   7  11       54.28       63.04     12.28 o 
  -2   7  11       43.03       62.97     18.91 o 
  -1   7  11        0.94        2.22      6.10 o 
   0   7  11       17.50        6.91      5.86 o 
   1   7  11       35.58       18.62      6.92 o 
   2   7  11      134.49      125.69     15.58 o 
   3   7  11       69.69       81.27     16.85 o 
   4   7  11      175.74      149.13     17.74 o 
   5   7  11      179.10      196.07     20.47 o 
   6   7  11      241.92      199.11     21.00 o 
   7   7  11       18.54       15.99      9.00 o 
   8   7  11        1.64        3.89      5.59 o 
   9   7  11       10.35       -6.59      6.27 o 
  10   7  11       26.75       28.61      9.85 o 
  -3   8  11        5.25        3.47      5.96 o 
  -2   8  11        3.33       -6.98      5.78 o 
  -1   8  11       32.32       44.65      8.49 o 
   0   8  11       40.69       41.78      8.97 o 
   1   8  11       70.31       68.69     19.41 o 
   2   8  11        4.99       -5.32      7.47 o 
   3   8  11      260.98      224.00     21.87 o 
   4   8  11       43.40       53.22     11.21 o 
   5   8  11      179.90      165.32     19.16 o 
   6   8  11        0.05       -5.45      4.57 o 
   7   8  11      156.67      180.43     21.03 o 
   8   8  11       15.14       23.71      9.00 o 
   9   8  11        0.77       -2.63      6.15 o 
  -2   9  11       43.53       39.11     10.05 o 
  -1   9  11       23.47       26.92      8.26 o 
   0   9  11        1.12       -3.95     10.23 o 
   1   9  11      137.72      110.42     20.20 o 
   2   9  11      232.13      207.16     26.62 o 
   3   9  11      171.87      171.20     20.09 o 
   4   9  11       19.69       22.55      7.99 o 
   5   9  11      144.18      146.87     19.05 o 
   6   9  11      408.54      402.72     30.79 o 
   7   9  11        2.08        6.15      6.42 o 
   8   9  11       24.61       20.78     12.82 o 
  -1  10  11       24.00       37.37     10.61 o 
   0  10  11        4.75        4.32      7.23 o 
   1  10  11      265.91      254.21     43.32 o 
   2  10  11      111.31      108.60     15.94 o 
   3  10  11        0.02       -7.90      5.26 o 
   4  10  11      326.99      351.05     33.20 o 
   5  10  11        0.01       -5.98     12.56 o 
   6  10  11       77.20       68.57     13.01 o 
   7  10  11        0.52       19.62      8.16 o 
   1  11  11        2.22        7.09      6.75 o 
   2  11  11        0.20        4.42      6.48 o 
   3  11  11       85.41       82.24     20.06 o 
   4  11  11       52.55       60.89     17.17 o 
   5  11  11       22.56       22.46     13.35 o 
   0  -9  12      100.57       95.50     15.67 o 
   1  -9  12      184.18      164.89     20.75 o 
   2  -9  12       77.78       79.82     19.88 o 
  -2  -8  12       41.32       46.47     11.81 o 
  -1  -8  12        0.08       -9.88      6.59 o 
   0  -8  12       14.04       16.87      8.01 o 
   1  -8  12       67.60       88.21     25.85 o 
   2  -8  12       15.90       22.31      8.43 o 
   3  -8  12      227.09      209.91     22.02 o 
   4  -8  12        3.71       -2.03      6.42 o 
  -4  -7  12        4.47        3.29      6.59 o 
  -3  -7  12       23.26       24.69     14.53 o 
  -2  -7  12       74.04       88.06     14.10 o 
  -1  -7  12        8.07        9.40      9.41 o 
   0  -7  12        0.86      -11.95      7.97 o 
   1  -7  12        2.99        5.55      9.73 o 
   2  -7  12        5.80       14.61      7.79 o 
   3  -7  12        0.89       -2.88      7.73 o 
   4  -7  12       24.31        7.84      7.26 o 
   5  -7  12        6.96        4.08      7.18 o 
   6  -7  12       44.53       32.99      9.91 o 
  -4  -6  12        6.89       11.43      7.57 o 
  -3  -6  12        2.05        8.70      7.29 o 
  -2  -6  12        2.19        2.40     10.53 o 
  -1  -6  12        2.64        1.37      5.40 o 
   0  -6  12        4.19       18.88      7.88 o 
   1  -6  12      100.63       95.95     18.23 o 
   2  -6  12      325.59      317.90     25.09 o 
   3  -6  12        5.69        3.96      6.16 o 
   4  -6  12       27.58       27.83      9.37 o 
   5  -6  12      196.32      192.77     20.96 o 
   6  -6  12        2.37       -5.13      6.03 o 
   7  -6  12        1.59        7.65      7.94 o 
  -5  -5  12       23.64       16.23      7.71 o 
  -4  -5  12      147.76      160.07     18.49 o 
  -3  -5  12      129.35      137.75     16.82 o 
  -2  -5  12      214.14      211.16     20.36 o 
  -1  -5  12        1.75      -14.07     10.91 o 
   0  -5  12     1225.28     1230.67     41.92 o 
   1  -5  12       58.64       68.94     19.62 o 
   2  -5  12        8.34       19.84      9.88 o 
   3  -5  12       48.34       50.36     10.50 o 
   4  -5  12      124.94      101.69     14.82 o 
   5  -5  12       89.57       86.35     13.68 o 
   6  -5  12        2.35       -2.07      8.97 o 
   7  -5  12       23.43       20.84      7.81 o 
   8  -5  12      131.00      131.47     17.74 o 
  -5  -4  12       59.25       69.38     12.54 o 
  -4  -4  12      130.66      161.73     46.44 o 
  -3  -4  12      288.93      284.80     32.29 o 
  -2  -4  12       10.54        1.37      5.48 o 
  -1  -4  12      215.46      219.55     20.01 o 
   0  -4  12      199.01      240.73     21.18 o 
   1  -4  12        6.52        0.96     11.20 o 
   2  -4  12      134.81      141.44     20.12 o 
   3  -4  12       76.22       63.41     17.29 o 
   4  -4  12        7.13       -0.37     11.20 o 
   5  -4  12       20.78       27.09     10.56 o 
   6  -4  12       44.24       43.82     10.27 o 
   7  -4  12        4.86        4.25      6.51 o 
   8  -4  12       22.49       34.09      9.74 o 
  -6  -3  12      120.48      112.24     15.80 o 
  -5  -3  12       12.60       21.36     16.56 o 
  -4  -3  12        0.61       11.82     11.94 o 
  -3  -3  12        8.97        2.48      5.21 o 
  -2  -3  12      139.98      162.74     17.11 o 
  -1  -3  12       21.05       24.54      7.30 o 
   0  -3  12       81.52      106.27     14.01 o 
   1  -3  12      281.34      301.45     22.24 o 
   2  -3  12      536.04      553.24     26.41 o 
   3  -3  12      314.55      249.93     20.66 o 
   4  -3  12      301.78      269.81     25.56 o 
   5  -3  12       66.39       39.82      9.19 o 
   6  -3  12      108.19      112.38     16.38 o 
   7  -3  12        1.16       -6.69      7.82 o 
   8  -3  12       70.08      102.30     15.07 o 
   9  -3  12       94.07       79.81     13.12 o 
  -6  -2  12      189.86      258.60     23.79 o 
  -5  -2  12      157.54      149.86     17.86 o 
  -4  -2  12       16.08       16.96     10.59 o 
  -3  -2  12      200.77      202.98     18.25 o 
  -2  -2  12       53.47       60.72     10.48 o 
  -1  -2  12      129.55      147.32     22.82 o 
   0  -2  12        0.39       -6.66      4.44 o 
   1  -2  12      202.19      219.09     18.79 o 
   2  -2  12      280.25      260.36     20.28 o 
   3  -2  12       64.54       52.04      9.53 o 
   4  -2  12        2.64        6.48      5.39 o 
   5  -2  12      435.98      455.25     25.25 o 
   6  -2  12        9.41        5.23      6.00 o 
   7  -2  12      200.23      223.80     16.79 o 
   8  -2  12      212.58      281.36     18.81 o 
   9  -2  12       50.99       45.07      9.17 o 
  -6  -1  12       39.40       48.42     10.46 o 
  -5  -1  12        0.39       -3.91      9.97 o 
  -4  -1  12      104.93      117.59     18.56 o 
  -3  -1  12       38.30       31.32      8.54 o 
  -2  -1  12       10.60       20.27      6.03 o 
  -1  -1  12      145.70      155.73     16.01 o 
   0  -1  12      840.99      883.99     32.01 o 
   1  -1  12        0.44        0.56      4.35 o 
   2  -1  12      223.20      228.87     18.75 o 
   3  -1  12       19.56       16.51      6.94 o 
   4  -1  12       35.10       35.33      6.69 o 
   5  -1  12      141.18      147.55     11.49 o 
   6  -1  12        9.61        3.54      4.64 o 
   7  -1  12       37.11       41.46      7.94 o 
   8  -1  12        2.33       -2.97      5.50 o 
   9  -1  12      220.48      190.22     16.40 o 
  10  -1  12       12.13       24.64     10.03 o 
  -6   0  12       13.82       14.23      9.76 o 
  -5   0  12        1.04        1.37      8.00 o 
  -4   0  12       17.88       41.47     10.44 o 
  -3   0  12        0.51       -3.09      4.48 o 
  -2   0  12        1.98       -8.25      5.50 o 
  -1   0  12       38.12       28.45      7.35 o 
   0   0  12       24.73       24.39      7.17 o 
   1   0  12       96.74      103.86     12.93 o 
   2   0  12      241.57      250.94     15.52 o 
   3   0  12       71.96       71.60      8.68 o 
   4   0  12        0.35        2.68      9.43 o 
   5   0  12      299.68      299.40     20.02 o 
   6   0  12       32.15       27.43      5.76 o 
   7   0  12       25.37       24.72      6.34 o 
   8   0  12        0.63       -1.20      4.57 o 
   9   0  12      311.46      318.24     20.27 o 
  10   0  12        0.09       -5.61      6.90 o 
  -6   1  12        3.11       -1.71      9.12 o 
  -5   1  12        3.05        8.29      9.18 o 
  -4   1  12       86.42       77.29     18.53 o 
  -3   1  12       65.45       71.74     11.29 o 
  -2   1  12        0.43      -10.19      6.79 o 
  -1   1  12      192.05      194.48     14.00 o 
   0   1  12      468.47      475.20     18.47 o 
   1   1  12      175.63      172.18     13.21 o 
   2   1  12      359.54      364.03     16.96 o 
   3   1  12       76.75       76.38      9.31 o 
   4   1  12      178.02      184.17     13.90 o 
   5   1  12       81.33       97.88     10.72 o 
   6   1  12       36.07       27.36      5.65 o 
   7   1  12      168.83      163.94     14.06 o 
   8   1  12        0.56       -5.14      4.59 o 
   9   1  12      263.16      255.67     18.28 o 
  10   1  12        0.00        8.89      6.64 o 
  -5   2  12       85.42       98.40     19.82 o 
  -4   2  12      281.69      274.33     30.88 o 
  -3   2  12      141.58      124.88     15.32 o 
  -2   2  12      169.94      170.27     16.90 o 
  -1   2  12      222.19      216.99     18.47 o 
   0   2  12      356.31      390.96     29.97 o 
   1   2  12       67.07       85.80      9.74 o 
   2   2  12        0.12       -0.49      4.07 o 
   3   2  12        1.84        1.12      3.28 o 
   4   2  12       11.82        2.51      4.18 o 
   5   2  12       19.63        9.56      5.18 o 
   6   2  12        0.70        2.55      6.32 o 
   7   2  12        0.03        0.50      3.66 o 
   8   2  12       13.13        9.18      5.11 o 
   9   2  12      130.07      125.10     13.13 o 
  10   2  12       37.64       52.08      8.95 o 
  -5   3  12        1.83       -0.88      7.29 o 
  -4   3  12       26.39       39.07     11.20 o 
  -3   3  12       27.58       28.79      8.45 o 
  -2   3  12       10.24       10.82      9.53 o 
  -1   3  12        2.93       -3.46      5.12 o 
   0   3  12        0.00        3.33      7.73 o 
   1   3  12      481.08      502.71     25.28 o 
   2   3  12      177.82      155.35     16.48 o 
   3   3  12       81.41       82.37     12.39 o 
   4   3  12      840.21      879.68     38.07 o 
   5   3  12        1.11       -0.93      5.70 o 
   6   3  12      126.32      126.32     12.57 o 
   7   3  12       45.66       62.76      8.78 o 
   8   3  12      235.59      248.47     15.45 o 
   9   3  12       41.70       17.69     13.29 o 
  10   3  12       33.97       32.19      7.76 o 
  -5   4  12        0.03        9.44      7.70 o 
  -4   4  12      146.43      127.20     17.00 o 
  -3   4  12      130.15      131.29     16.38 o 
  -2   4  12       10.00       19.23     11.00 o 
  -1   4  12      530.89      537.09     26.23 o 
   0   4  12       48.04       48.52     17.53 o 
   1   4  12        0.46       12.83      5.97 o 
   2   4  12      537.69      584.44     27.67 o 
   3   4  12      177.78      186.65     18.94 o 
   4   4  12        1.37        0.22      4.71 o 
   5   4  12      329.63      284.83     23.16 o 
   6   4  12       48.14       38.60      9.73 o 
   7   4  12      175.06      186.61     20.32 o 
   8   4  12      210.87      238.33     18.94 o 
   9   4  12       13.64       11.22      4.92 o 
  10   4  12       79.08       59.19     10.11 o 
  -4   5  12      143.08      175.80     19.42 o 
  -3   5  12        0.47       -1.77      7.76 o 
  -2   5  12       66.00       83.87     20.17 o 
  -1   5  12       39.85       31.47     10.20 o 
   0   5  12      780.11      881.50     48.58 o 
   1   5  12      314.94      320.29     23.58 o 
   2   5  12      116.75      120.58     20.82 o 
   3   5  12      174.29      162.38     25.88 o 
   4   5  12       84.86       98.06     14.33 o 
   5   5  12        7.18        7.77      9.73 o 
   6   5  12       96.16       86.06     13.99 o 
   7   5  12      168.46      165.14     19.04 o 
   8   5  12       13.36       16.42      7.60 o 
   9   5  12        2.29       -2.29      7.50 o 
  10   5  12        5.60        9.19      6.68 o 
  -4   6  12       14.91       15.26      9.94 o 
  -3   6  12        3.65       -2.03      6.12 o 
  -2   6  12      101.39       62.29     18.47 o 
  -1   6  12       73.88       68.80     11.81 o 
   0   6  12       72.53       78.64     13.70 o 
   1   6  12      354.54      356.95     25.14 o 
   2   6  12      704.05      683.30     63.49 o 
   3   6  12      381.18      360.82     25.97 o 
   4   6  12      142.68      114.23     15.95 o 
   5   6  12       46.55       59.48     11.61 o 
   6   6  12       24.26       15.61      7.62 o 
   7   6  12      100.06       87.92     14.50 o 
   8   6  12        6.76       24.72      8.48 o 
   9   6  12      104.99      110.48     20.73 o 
  -3   7  12       15.11        0.68      6.50 o 
  -2   7  12       49.66       60.82     17.23 o 
  -1   7  12        0.18        6.59      8.88 o 
   0   7  12        4.67        8.51      5.85 o 
   1   7  12        1.59       -8.61      7.59 o 
   2   7  12        3.94       -2.32      5.03 o 
   3   7  12        8.52        9.09      5.85 o 
   4   7  12      183.06      220.48     22.09 o 
   5   7  12        5.22       11.79      5.73 o 
   6   7  12      173.57      213.29     22.52 o 
   7   7  12      196.19      202.69     21.97 o 
   8   7  12        3.25        5.95      7.16 o 
   9   7  12        9.93       15.90     11.94 o 
  -2   8  12       34.56       35.41     14.65 o 
  -1   8  12      174.71      169.51     29.23 o 
   0   8  12       87.13       72.37     12.45 o 
   1   8  12       15.18       21.88      7.07 o 
   2   8  12        0.05        6.42      7.85 o 
   3   8  12        9.81       -0.62      5.15 o 
   4   8  12       72.62       94.53     14.99 o 
   5   8  12        8.71        6.91      5.45 o 
   6   8  12      200.26      210.08     22.94 o 
   7   8  12        0.01        9.87      6.75 o 
   8   8  12       31.61       36.16     11.11 o 
  -1   9  12        4.11       -8.59      8.00 o 
   0   9  12        4.99        5.00      5.62 o 
   1   9  12       61.70       55.70     10.73 o 
   2   9  12        2.34       -0.25      6.07 o 
   3   9  12       84.40       90.60     21.44 o 
   4   9  12      358.55      337.96     28.04 o 
   5   9  12        3.91        0.95      6.43 o 
   6   9  12      346.86      327.57     30.32 o 
   7   9  12        1.34       -0.52      6.79 o 
   1  10  12       29.60       32.37     10.00 o 
   2  10  12       20.64        1.48     14.20 o 
   3  10  12      280.42      302.17     47.82 o 
   4  10  12        0.39       -0.74      6.17 o 
   5  10  12        4.44        0.35      7.25 o 
  -1  -7  13       68.99       79.58     14.64 o 
   0  -7  13        5.90       -6.60      6.58 o 
   1  -7  13       38.92       63.97     24.56 o 
   2  -7  13      240.03      234.86     26.94 o 
   3  -7  13       44.50       27.04      9.36 o 
   4  -7  13        7.74        3.42      7.13 o 
  -3  -6  13       99.92      108.75     22.47 o 
  -2  -6  13       91.94       74.43     13.54 o 
  -1  -6  13        1.03       -2.08     11.29 o 
   0  -6  13       24.10       27.68      9.36 o 
   1  -6  13        4.45       -3.86      6.47 o 
   2  -6  13       14.18       21.49     11.41 o 
   3  -6  13        1.04       -8.43      5.62 o 
   4  -6  13      109.78      124.44     29.44 o 
   5  -6  13       16.97       22.54     10.38 o 
  -3  -5  13        2.05       22.47     10.65 o 
  -2  -5  13        0.30       -8.01      5.34 o 
  -1  -5  13       84.38      113.23     15.50 o 
   0  -5  13      133.04      169.24     19.23 o 
   1  -5  13      111.47      118.87     16.45 o 
   2  -5  13       70.27       88.74     13.90 o 
   3  -5  13      178.00      169.61     26.12 o 
   4  -5  13       19.22       10.23     14.68 o 
   5  -5  13        6.99        5.49      6.73 o 
   6  -5  13      112.33      110.11     16.40 o 
  -4  -4  13        0.84        0.29     10.18 o 
  -3  -4  13      140.11      175.69     27.64 o 
  -2  -4  13      373.58      384.01     25.91 o 
  -1  -4  13       94.56       75.34     12.54 o 
   0  -4  13        0.01        6.05      5.54 o 
   1  -4  13      196.16      216.18     21.02 o 
   2  -4  13      114.38      123.36     15.78 o 
   3  -4  13      178.55      203.65     20.43 o 
   4  -4  13        1.16      -10.01      6.68 o 
   5  -4  13      407.88      388.14     38.58 o 
   6  -4  13        0.57        0.68      5.76 o 
   7  -4  13       15.37       15.32      8.73 o 
  -4  -3  13       58.31       28.53     13.88 o 
  -3  -3  13       52.27       67.29     16.94 o 
  -2  -3  13       81.12      111.40     14.47 o 
  -1  -3  13       80.72       79.27     12.98 o 
   0  -3  13       29.85       32.73      9.21 o 
   1  -3  13      200.57      187.27     35.08 o 
   2  -3  13      203.14      204.05     26.09 o 
   3  -3  13       87.16       87.71     22.79 o 
   4  -3  13       10.15       25.40     10.38 o 
   5  -3  13      303.85      289.73     25.47 o 
   6  -3  13      116.20      137.73     17.30 o 
   7  -3  13       17.14       29.43      9.07 o 
   8  -3  13        2.04       12.24      7.44 o 
  -4  -2  13      138.44      163.40     25.53 o 
  -3  -2  13       75.39       95.93     19.23 o 
  -2  -2  13      195.07      240.50     20.70 o 
  -1  -2  13       51.36       59.66     10.91 o 
   0  -2  13      132.33      117.83     18.53 o 
   1  -2  13        9.68       10.60      8.12 o 
   2  -2  13       18.97       20.21     11.97 o 
   3  -2  13        0.60       -2.03      6.29 o 
   4  -2  13       12.59       27.30      7.91 o 
   5  -2  13        2.80        7.42      6.37 o 
   6  -2  13       60.18       61.81     11.81 o 
   7  -2  13      218.74      271.13     23.45 o 
   8  -2  13       39.35       48.84     11.74 o 
  -5  -1  13       76.11       91.02     13.89 o 
  -4  -1  13       16.17       33.35     13.70 o 
  -3  -1  13       22.36       15.47     10.12 o 
  -2  -1  13       69.58       48.16      9.35 o 
  -1  -1  13        3.93        4.50      4.92 o 
   0  -1  13      752.54      768.28     43.35 o 
   1  -1  13      238.12      261.12     20.54 o 
   2  -1  13      124.97      133.77     15.25 o 
   3  -1  13        0.79        4.75      4.89 o 
   4  -1  13      258.54      260.14     21.14 o 
   5  -1  13      111.96       98.45     18.70 o 
   6  -1  13      288.02      297.35     19.17 o 
   7  -1  13       10.34       10.37      5.56 o 
   8  -1  13        0.19       -7.45      4.97 o 
   9  -1  13       33.76       41.51      8.62 o 
  -5   0  13       25.96       50.05     16.35 o 
  -4   0  13        4.73       -7.00      7.88 o 
  -3   0  13      320.42      317.32     31.64 o 
  -2   0  13        0.81        5.06      7.71 o 
  -1   0  13       61.93       57.07     10.53 o 
   0   0  13      985.74     1016.84     35.43 o 
   1   0  13        4.53        0.03      4.76 o 
   2   0  13      403.26      375.07     28.70 o 
   3   0  13        2.56       10.29      5.78 o 
   4   0  13       91.71      101.28     11.05 o 
   5   0  13        1.49       -8.83      6.89 o 
   6   0  13       84.65       93.49     11.17 o 
   7   0  13       24.87       32.57      6.89 o 
   8   0  13        2.32        2.91      4.92 o 
   9   0  13      169.95      194.13     16.49 o 
  -4   1  13        3.97      -11.35      7.65 o 
  -1   1  13       13.00       13.21      6.08 o 
   0   1  13      867.74      849.57     31.95 o 
   1   1  13        9.17        7.49     14.85 o 
   2   1  13      101.09      114.85     11.58 o 
   3   1  13       61.89       65.35      8.72 o 
   4   1  13        0.56        7.42      4.02 o 
   5   1  13      353.13      336.71     19.48 o 
   6   1  13      118.99      109.89     11.54 o 
   7   1  13        3.64        6.42      7.41 o 
   8   1  13       59.31       55.89      8.89 o 
   9   1  13       34.39       47.23      8.92 o 
  -4   2  13       17.20       26.76     11.41 o 
  -1   2  13       14.21        5.59      8.59 o 
   0   2  13      502.68      509.07     25.49 o 
   1   2  13      301.44      322.72     23.23 o 
   2   2  13      139.90      164.57     18.10 o 
   3   2  13        1.82        3.15      4.05 o 
   4   2  13       76.56       74.37      9.66 o 
   5   2  13      421.85      428.91     22.18 o 
   6   2  13       68.04       66.04      9.61 o 
   7   2  13       15.93       17.01      5.98 o 
   8   2  13       10.93       12.62      5.21 o 
   9   2  13      117.20      143.32     15.58 o 
  -4   3  13      260.55      337.20     34.76 o 
  -2   3  13        0.47       10.82      9.53 o 
  -1   3  13        2.22        1.04      5.51 o 
   0   3  13        9.73        3.90      5.48 o 
   1   3  13        5.29       13.59      6.41 o 
   2   3  13       29.55       36.20      9.25 o 
   3   3  13      184.84      188.90     19.54 o 
   4   3  13      143.23      140.41     17.56 o 
   5   3  13       26.76       26.31     12.03 o 
   6   3  13       64.66       86.84     14.76 o 
   7   3  13        2.94        2.04      5.15 o 
   8   3  13       70.87       69.56     10.74 o 
   9   3  13       53.55       52.19      7.86 o 
  -4   4  13       64.66       77.89     13.68 o 
  -3   4  13       88.86       95.64     23.12 o 
  -2   4  13      417.25      424.02     41.00 o 
  -1   4  13       16.31       12.50      7.18 o 
   0   4  13       30.60       35.04      8.32 o 
   1   4  13      431.60      460.34     43.85 o 
   2   4  13        8.62        7.73      5.98 o 
   3   4  13       69.34       53.70     20.91 o 
   4   4  13        1.83        5.82      5.53 o 
   5   4  13      229.24      235.67     51.58 o 
   6   4  13      493.96      488.01     29.04 o 
   7   4  13        0.12        0.45      5.93 o 
   8   4  13        0.50        5.04     10.35 o 
   9   4  13      243.80      280.04     25.88 o 
  -3   5  13       49.69       50.00     16.65 o 
  -2   5  13        0.94        7.53     10.23 o 
  -1   5  13        0.09        3.06      9.06 o 
   0   5  13      161.65      193.69     19.71 o 
   1   5  13      283.68      325.61     24.98 o 
   2   5  13      121.26      110.57     15.32 o 
   3   5  13       12.62       12.84     11.65 o 
   4   5  13      346.05      359.06     27.04 o 
   5   5  13       39.14       42.16      9.83 o 
   6   5  13        0.90        3.69      6.16 o 
   7   5  13      166.20      187.36     21.31 o 
   8   5  13       33.59       38.67     10.54 o 
   9   5  13        0.33        3.57      7.62 o 
  -2   6  13        9.49        8.71     10.41 o 
  -1   6  13       66.39       30.88     13.47 o 
   0   6  13        0.25        1.30      5.96 o 
   1   6  13      187.60      199.56     30.38 o 
   2   6  13        0.40        2.93      5.61 o 
   3   6  13       59.48       56.31     18.76 o 
   4   6  13       46.15       41.13     10.34 o 
   5   6  13        0.30       -5.82      5.13 o 
   6   6  13        0.78        5.55      6.19 o 
   7   6  13       17.14       13.50      7.38 o 
   8   6  13        6.24        9.23      7.10 o 
  -1   7  13       66.15       89.17     22.12 o 
   0   7  13       18.55       30.44      8.35 o 
   1   7  13        8.77        5.26      7.14 o 
   2   7  13        6.28       11.12      6.89 o 
   3   7  13       43.90       32.48      8.43 o 
   4   7  13        0.16        0.81      5.42 o 
   5   7  13      174.40      194.00     23.38 o 
   6   7  13        3.11       -0.94      6.29 o 
   7   7  13        5.54       -5.80      5.21 o 
   8   7  13      178.24      201.86     31.94 o 
   0   8  13       60.64       50.42     17.79 o 
   1   8  13       96.82       95.50     15.25 o 
   2   8  13       24.60       18.64      8.04 o 
   3   8  13      119.45      142.92     18.78 o 
   4   8  13        7.67        3.61      6.19 o 
   5   8  13      300.84      341.33     43.32 o 
   6   8  13        5.98        3.45      9.79 o 
   7   8  13       24.50       44.58     15.18 o 
   2   9  13        0.32        5.69      6.89 o 
   3   9  13       21.67       10.28      7.61 o 
   4   9  13       25.46       41.62     10.60 o 
   5   9  13        1.11      -10.76      7.18 o 
   1  -6  14        4.54       -0.39      7.72 o 
   2  -6  14       16.37       21.32      9.81 o 
  -1  -5  14       42.72       56.41     12.97 o 
   0  -5  14       43.14       38.17     11.13 o 
   1  -5  14       46.12       49.40     11.56 o 
   2  -5  14       15.07        2.99     12.23 o 
   3  -5  14       87.75       99.28     21.67 o 
   4  -5  14       44.74       47.71     12.33 o 
  -2  -4  14       11.52       14.15     24.50 o 
  -1  -4  14       12.06       15.38     11.73 o 
   0  -4  14       35.63       26.12      8.82 o 
   1  -4  14       21.99       21.35      8.44 o 
   2  -4  14       75.04       73.65     13.51 o 
   3  -4  14       90.68      101.59     15.50 o 
   4  -4  14      239.07      230.99     22.16 o 
   5  -4  14       55.27       81.58     16.76 o 
   6  -4  14       37.86       52.35     13.03 o 
  -3  -3  14       38.68       33.88     15.82 o 
  -2  -3  14       22.94       33.82     13.59 o 
  -1  -3  14      152.68      156.77     18.47 o 
   0  -3  14       14.12       10.76      7.68 o 
   1  -3  14        1.29       -0.25      5.43 o 
   2  -3  14      185.40      222.97     21.63 o 
   3  -3  14       85.03       97.08     14.58 o 
   4  -3  14      167.18      177.63     19.73 o 
   5  -3  14        3.06        2.69      6.71 o 
   6  -3  14      263.67      290.96     25.45 o 
  -3  -2  14       21.66        3.41     11.35 o 
  -2  -2  14        6.96       -0.35      9.59 o 
  -1  -2  14      100.22      127.94     15.86 o 
   0  -2  14        0.05       -3.17      5.05 o 
   1  -2  14        0.83        4.89      5.60 o 
   2  -2  14       10.73        5.56     11.94 o 
   3  -2  14       30.05       30.94     14.26 o 
   4  -2  14       67.33       70.18     13.17 o 
   5  -2  14        1.17        1.42      7.44 o 
   6  -2  14        0.41        0.49      5.95 o 
   7  -2  14        8.42       10.96      7.77 o 
  -3  -1  14        0.09       -0.88      9.35 o 
  -2  -1  14       17.29       21.35     11.41 o 
  -1  -1  14        2.86        5.66      6.30 o 
   0  -1  14       38.98       52.07     11.26 o 
   1  -1  14       60.38       80.88     12.89 o 
   2  -1  14        0.92        4.75     12.70 o 
   3  -1  14      440.99      401.94     26.20 o 
   4  -1  14       57.61       69.43     11.65 o 
   5  -1  14       78.59       79.52     13.05 o 
   6  -1  14       13.59       19.07      7.76 o 
   7  -1  14        5.90        8.35      6.29 o 
  -2   0  14      716.29      744.87     44.35 o 
  -1   0  14        8.18       14.09      6.55 o 
   0   0  14        0.09       -0.75      4.90 o 
   1   0  14      135.18      163.37     19.00 o 
   2   0  14        0.11        1.43      4.81 o 
   3   0  14       75.26       73.47     12.13 o 
   4   0  14       66.19       84.10     41.38 o 
   5   0  14       11.82        8.85      6.44 o 
   6   0  14       76.80       92.67     11.25 o 
   7   0  14      141.94      182.51     16.23 o 
   8   0  14       11.24       14.23      8.69 o 
  -1   1  14        9.36       18.76      8.59 o 
   0   1  14        1.46       -9.35      6.23 o 
   1   1  14      150.79      165.93     17.11 o 
   2   1  14      153.42      171.68     17.57 o 
   3   1  14      143.63      172.73     18.01 o 
   4   1  14        0.64       -4.90      4.02 o 
   5   1  14       12.22        8.76      5.57 o 
   6   1  14       10.41        6.56      7.17 o 
   7   1  14        7.40       -1.46      4.96 o 
   8   1  14        1.79       10.49      5.69 o 
  -1   2  14        3.34       -3.23      7.12 o 
   0   2  14        6.32        5.41      7.29 o 
   1   2  14        0.00        2.29      7.06 o 
   2   2  14        5.66       -0.62      5.53 o 
   3   2  14       33.43       23.98      9.29 o 
   4   2  14       59.19       72.92     22.56 o 
   5   2  14      167.56      180.37     15.43 o 
   6   2  14        1.92       -6.45      4.30 o 
   7   2  14      216.06      242.33     18.24 o 
   8   2  14        5.71        1.39      6.05 o 
   0   3  14       18.22        5.51      9.00 o 
   1   3  14        5.10       -3.65      5.79 o 
   2   3  14      173.97      192.30     20.11 o 
   3   3  14       51.22       48.94     11.23 o 
   4   3  14        6.26       15.18      7.07 o 
   5   3  14        0.14        3.07      7.79 o 
   6   3  14       63.55       90.16     15.01 o 
   7   3  14        7.92       -0.88      9.47 o 
   8   3  14        0.78       15.70      7.07 o 
  -2   4  14      207.80      276.74     36.53 o 
  -1   4  14       66.05       47.64     15.82 o 
   0   4  14        0.66        4.42      6.26 o 
   1   4  14       27.11       39.83      9.40 o 
   2   4  14       16.58       19.51      7.51 o 
   3   4  14        5.07        0.47      5.53 o 
   4   4  14       14.48        5.16      5.57 o 
   5   4  14       20.79       19.22      7.66 o 
   6   4  14       28.54       47.69     10.32 o 
   7   4  14       27.97       44.17     10.60 o 
   8   4  14      113.00      130.45     18.34 o 
  -1   5  14        0.44       -8.94      8.94 o 
   0   5  14        0.29       -9.75      6.50 o 
   1   5  14        1.23        7.92     11.50 o 
   2   5  14        7.61       28.94     14.47 o 
   3   5  14      712.10      761.13     35.60 o 
   4   5  14      120.99       99.31     15.60 o 
   5   5  14      130.69      121.62     16.90 o 
   6   5  14      432.60      471.21     32.10 o 
   7   5  14        9.49       18.02     19.65 o 
   0   6  14      209.93      210.17     22.53 o 
   1   6  14      195.71      180.75     20.16 o 
   2   6  14        7.82        0.93      7.42 o 
   3   6  14       58.25       43.48     11.20 o 
   4   6  14       32.44       35.23     10.51 o 
   5   6  14       83.18       74.19     14.62 o 
   6   6  14        3.14        4.92      6.88 o 
   7   6  14       45.13       56.26     12.22 o 
   1   7  14       12.13       24.29      9.21 o 
   2   7  14       82.71       85.43     15.06 o 
   3   7  14       12.18       30.79     10.19 o 
   4   7  14        6.62       -7.25      5.89 o 
   5   7  14       20.06       30.49     10.12 o 
   0  -3  15       91.83       91.48     14.21 o 
   1  -3  15      230.41      277.98     34.26 o 
   2  -3  15        0.36        0.78      6.38 o 
   3  -3  15       42.07       38.44     10.93 o 
   4  -3  15       88.78      102.00     17.17 o 
   0  -2  15      163.10      183.25     20.15 o 
   1  -2  15       43.04       45.38     11.79 o 
   2  -2  15        1.82        2.99      9.88 o 
   3  -2  15       14.57       13.35      8.00 o 
   4  -2  15      164.74      169.77     19.26 o 
   5  -2  15      199.83      202.57     21.79 o 
  -1  -1  15        1.75        5.53      6.49 o 
   0  -1  15       17.19       18.48     14.79 o 
   1  -1  15       35.58       43.34     10.08 o 
   2  -1  15       50.59       64.78     20.53 o 
   3  -1  15        1.28       -2.90      6.13 o 
   4  -1  15      157.94      207.08     21.26 o 
   5  -1  15      154.60      129.38     17.34 o 
   6  -1  15       15.52       41.76     15.35 o 
  -1   0  15        1.11       -3.94      7.71 o 
   0   0  15       37.23       42.44     10.21 o 
   1   0  15        0.21        6.26     13.12 o 
   2   0  15      340.29      359.04     26.73 o 
   3   0  15      133.46      120.55     27.00 o 
   4   0  15       11.65       24.95      8.52 o 
   5   0  15       59.84       64.37     26.82 o 
   6   0  15       16.37       20.99     22.06 o 
   0   1  15        8.05       18.47     10.94 o 
   1   1  15        0.32        4.82      9.06 o 
   2   1  15       36.30       26.41     11.70 o 
   3   1  15      377.13      397.84     41.00 o 
   4   1  15       71.69       71.61     12.53 o 
   5   1  15       36.30       39.74     11.29 o 
   6   1  15       89.71      109.33     16.00 o 
   0   2  15      278.13      293.15     34.29 o 
   1   2  15       88.46       54.99     15.23 o 
   2   2  15      108.40      100.05     21.12 o 
   3   2  15       23.62       31.17     12.88 o 
   4   2  15       41.03       51.19     11.31 o 
   5   2  15        5.49       23.81      7.76 o 
   6   2  15       71.73       92.81     21.06 o 
   0   3  15        3.73       26.70     12.88 o 
   1   3  15      208.66      221.74     30.59 o 
   2   3  15        2.96        5.90      6.75 o 
   3   3  15      230.57      202.85     23.50 o 
   4   3  15       65.97       77.66     13.42 o 
   5   3  15      190.29      188.22     33.94 o 
   6   3  15       33.39       33.96     11.38 o 
   1   4  15        3.22        9.23      7.40 o 
   2   4  15       44.02       44.20     11.50 o 
   3   4  15       45.12       74.16     13.15 o 
   4   4  15      102.60      111.52     28.73 o 
   5   4  15        1.03       -1.87     12.09 o 
   2   5  15       18.03       10.25      7.36 o 
   3   5  15      103.35       85.12     15.09 o 
   4   5  15      108.15      140.51     18.94 o 
                                                 
